# Supplementary material for: Statistical Analysis Reveals Co-Expression Patterns of Many Pairs of Genes in Yeast Are Jointly Regulated by Interacting Loci
Source: PLoS Genet. 2013 Mar 28;9(3):e1003414. doi: 10.1371/journal.pgen.1003414 (PMC3610942; doi:10.1371/journal.pgen.1003414)
Supplement: Table S2 — Number of unique 2D-traits in significant modules () in each permutated dataset. (XLSX) [file pgen.1003414.s010.xlsx]

## Sheet: Sheet1
	Permutation	1	2	3	4	5	6	7	8	9	10	mean	SD
	Glucose	36	37	33	39	41	40	31	44	28	35	36.4	4.9
	Ethanol	38	40	30	45	41	39	38	46	37	31	38.5	5.1
	Table S2: Number of unique 2D-traits in significant modules in each permutated dataset
