# Supplementary material for: Statistical Analysis Reveals Co-Expression Patterns of Many Pairs of Genes in Yeast Are Jointly Regulated by Interacting Loci
Source: PLoS Genet. 2013 Mar 28;9(3):e1003414. doi: 10.1371/journal.pgen.1003414 (PMC3610942; doi:10.1371/journal.pgen.1003414)
Supplement: Table S3 — FDRs under different cutoffs. (XLSX) [file pgen.1003414.s011.xlsx]

## Sheet: Sheet1
	FDR
	Glucose	0.27	0.16	0.02	0
	Ethanol	0.24	0.17	0.03	0
	Table S3: FDRs under different cutoffs
