# Supplementary material for: Statistical Analysis Reveals Co-Expression Patterns of Many Pairs of Genes in Yeast Are Jointly Regulated by Interacting Loci
Source: PLoS Genet. 2013 Mar 28;9(3):e1003414. doi: 10.1371/journal.pgen.1003414 (PMC3610942; doi:10.1371/journal.pgen.1003414)
Supplement: Table S4 — Epistasis-2D modules. (XLSX) [file pgen.1003414.s012.xlsx]

## Sheet: Instruction
Epistasis modules are listed in the two sheets "Glucose" and "Ethanol".
Sheet "Interval" lists the genomic intervals mapping to the interval IDs record in the epistasis modules.
For modules that share same gene pair and their regulatory loci located in the same genomic interval,
we choose the module with the most significant p-value.

## Sheet: Glucose
Interval1	Interval2	Locus1	Locus2	Gene1	Gene2	p-value
8	7	NBL029W	YAR075W	REX4	NTH1	4.03455e-13
8	5	NBL026W	NAR004W	STF1	RNY1	6.69464e-14
22	7	YBR263W	YAR075W	YBL081w	RPS11b	7.96363e-13
22	8	YBR263W	NBL027W	RPL18a	YML018c	1.02141e-14
22	11	YBR263W	YBL020W	RPL18a	YML018c	4.93161e-13
22	18	YBR263W	YBR139W	SMY2	ATG22	9.80327e-14
25	10	YCL032W	YBL031W	STF1	RNY1	2.8566e-13
25	11	YCL032W	YBL023C	STF1	RNY1	8.93619e-13
26	10	YCL025C	YBL042C	COX4	ATP14	1.20015e-13
26	10	YCL025C	YBL031W	COX4	QCR9	1.68865e-13
26	11	YCL025C	NBL002C	COX4	QCR9	6.40044e-13
27	15	YCL022C	YBR065C	YOR246c	AIM39	3.44502e-13
28	10	YCR046C	NBL017W	YEL020c	RRP9	5.11258e-13
32	27	YDL243C	YCL022C	GPG1	NOC3	8.00693e-13
36	32	YDL177C	YDL243C	GPG1	NOC3	5.77094e-13
36	33	YDL176W	YDL220C	HBT1	YNL195c	7.91589e-13
36	11	YDL164C	YBL020W	PUB1	THI72	4.85834e-13
40	5	YDR034C	YAR035W	VID30	GDB1	9.50906e-13
42	9	YDR060W	YBL073W	COX4	QCR9	6.59472e-14
42	10	YDR060W	YBL042C	COX4	QCR9	8.18234e-14
42	11	YDR060W	NBL002C	COX4	QCR9	2.4758e-14
42	22	YDR060W	YBR271W	COX4	QCR9	1.4666e-13
42	23	YDR060W	gBR10	COX4	QCR9	6.66134e-16
42	33	YDR060W	NDL038W	PAI3	YDR154c	1.46771e-13
42	26	YDR064W	YCL025C	COX4	QCR9	2.07279e-13
43	10	YDR164C	YBL031W	SNX4	YLR257w	4.6696e-13
43	11	YDR164C	YBL023C	SNX4	YLR257w	5.65437e-13
44	22	gDR10	YBR263W	YDR417c	YJL018W	6.53144e-13
44	5	NDR055C	YAR035W	YLR252w	STF1	8.76632e-13
44	5	YDR178W	YAR035W	STF1	RNY1	7.78266e-14
44	42	YDR178W	YDR060W	COX4	QCR9	8.36775e-13
45	9	YDR206W	YBL080C	HBT1	YNL195c	7.21645e-15
45	30	YDR206W	YCR087C	NHA1	HOM3	8.91953e-13
46	26	YDR235W	YCL026C	YML082w	RPC31	6.01075e-13
47	30	YDR259C	YCR083W	NCA2	KGD2	8.84848e-14
48	10	YDR290W	YBL042C	COX4	QCR9	1.43885e-13
48	36	YDR290W	YDL176W	YML079w	ATG4	5.9619e-14
49	36	YDR335W	gDL02	RNQ1	FMP10	8.41993e-13
50	27	YDR354W	YCL022C	YOR246c	AIM39	3.89244e-13
50	36	YDR354W	YDL164C	HBT1	YNL195c	2.498e-14
50	36	YDR354W	YDL155W	MSC1	YNL195c	1.33671e-13
50	37	YDR354W	YDL149W	MSC1	YNL195c	8.6342e-13
51	27	YDR383C	YCL022C	YOR246c	AIM39	4.16001e-13
51	36	YDR383C	YDL180W	HBT1	YNL195c	1.11022e-16
51	36	YDR383C	YDL164C	YNL195c	CTT1	9.30367e-14
51	36	YDR383C	YDL164C	MSC1	YNL195c	3.33067e-16
51	36	YDR383C	YDL155W	TFS1	YNL195c	8.9817e-13
51	37	YDR383C	YDL149W	MSC1	YNL195c	2.44249e-15
53	32	YDR441C	YDL243C	GPG1	NOC3	4.77951e-13
54	13	YDR470C	YBR037C	YIL077c	AGX1	8.81295e-13
54	32	YDR481C	YDL243C	GPG1	NOC3	5.38458e-13
54	33	YDR481C	YDL236W	GPG1	NOC3	5.21916e-13
54	50	YDR481C	YDR354W	YOR246c	AIM39	5.59108e-13
55	5	YDR513W	YAR035W	YBL081w	RPS11b	8.73412e-13
55	5	YDR515W	NAR004W	STF1	RNY1	9.40248e-13
55	7	YDR515W	YAR075W	YBL081w	RPS11b	3.89022e-13
55	7	YDR515W	YAR075W	STF1	RNY1	7.87148e-14
55	7	YDR515W	YAR075W	RPS11a	YBL081w	5.35239e-13
56	5	YDR522C	YAR035W	YBL081w	RPS11b	8.10685e-13
56	5	YDR522C	YAR035W	YLR252w	STF1	6.68687e-13
56	5	YDR522C	NAR004W	STF1	RNY1	1.44329e-14
56	7	YDR522C	YAR075W	YBL081w	RPS11b	3.89022e-13
56	7	YDR522C	YAR075W	STF1	RNY1	6.83897e-14
56	7	YDR522C	YAR075W	RPS11a	YBL081w	5.35239e-13
56	22	YDR522C	YBR263W	RPS11a	YBL081w	1.76303e-13
56	44	YDR522C	YDR178W	STF1	RNY1	5.49782e-13
56	22	YDR524C	YBR263W	YBL081w	RPS11b	3.99125e-13
56	25	YDR524C	YCL032W	YLR252w	STF1	9.18154e-14
56	26	YDR524C	YCL026C	YLR252w	STF1	4.1489e-13
59	42	YEL074W	YDR060W	COX4	QCR9	4.44311e-13
59	8	YEL071W	NBL026W	STF1	RNY1	2.90101e-13
59	9	YEL071W	YBL073W	STF1	RNY1	9.98313e-13
59	22	YEL071W	YBR263W	YBL081w	RPS11b	2.1938e-13
59	42	YEL071W	YDR066C	YGR137w	PUS1	1.36557e-14
59	44	YEL071W	YDR178W	STF1	RNY1	5.45231e-13
59	42	YEL068C	YDR060W	COX4	TIM11	3.22631e-13
59	56	YEL068C	YDR522C	STF1	RNY1	1.26121e-13
63	46	YER014W	YDR251W	HBT1	YNL195c	3.8769e-13
64	46	NER005W	YDR251W	HBT1	YNL195c	3.40394e-13
67	34	YER076C	YDL214C	LYS4	UIP4	9.80327e-14
71	50	gER06	YDR354W	NOC3	MRI1	7.58837e-13
71	1	YER162C	YAL059W	TKL2	HBT1	4.07008e-13
71	17	YER162C	NBR023W	TKL2	HBT1	6.06848e-13
72	56	YER174C	YDR528W	YGR137w	PUS1	2.58349e-13
72	33	YER179W	YDL228C	TBF1	CYS3	6.13953e-14
74	1	YFL045C	YAL059W	STB2	GDB1	1.78524e-13
74	60	NFL010C	YEL059C	PKH1	NTH1	2.29816e-14
74	30	NFL010C	YCR087C	PKH1	NTH1	6.15064e-13
74	14	YFL037W	YBR054W	STB2	GDB1	4.50973e-13
74	60	YFL037W	YEL059C	STB2	GDB1	1.76748e-13
75	1	gFL01	YAL067C	STB2	GDB1	3.00537e-13
75	19	YFL029C	YBR161W	ECM5	UME1	5.66658e-13
76	71	YFL004W	gER05	REX4	PSK1	2.31148e-13
77	28	YFL004W	YCR046C	REX4	PSK1	6.78346e-13
77	70	YFL004W	YER150W	REX4	PSK1	1.32006e-13
77	71	gFL02	gER05	REX4	PSK1	5.09592e-14
77	59	YFR011C	YEL071W	PMU1	ACE2	9.82214e-13
78	42	YFR026C	YDR066C	COX4	QCR9	1.0103e-13
78	10	YFR027W	YBL042C	COX4	QCR9	2.3137e-13
78	11	YFR027W	NBL002C	COX4	QCR9	2.21378e-13
78	26	YFR027W	YCL025C	COX4	QCR9	1.00697e-13
78	43	YFR027W	YDR164C	COX4	TIM11	3.42726e-13
78	44	YFR027W	NDR055C	COX4	TIM11	6.88338e-14
78	48	YFR027W	YDR290W	COX4	QCR9	2.65676e-13
78	14	YFR035C	NBR008W	REX4	YBR241c	7.85594e-13
78	46	YFR035C	YDR251W	SKG6	TUB3	6.35603e-13
79	14	YFR035C	NBR008W	REX4	YBR241c	2.49134e-13
79	46	YFR035C	YDR251W	SKG6	TUB3	6.35603e-13
79	76	YFR035C	YFL004W	GPG1	NOC3	8.06799e-13
79	74	NFR008W	YFL045C	PKH1	NTH1	8.7419e-13
80	1	YFR053C	YAL069W	STB2	GDB1	6.36269e-13
83	36	YGL217C	YDL180W	GPG1	STB2	1.06137e-13
83	27	YGL211W	YCL023C	YDR115w	TIM17	2.25597e-13
84	23	YGL195W	YBR278W	MTW1	RRP3	4.81837e-13
87	64	YGL134W	NER005W	CST6	ISA1	8.53428e-13
88	77	YGL111W	gFL02	REX4	PSK1	1.0536e-13
89	54	YGL068W	YDR470C	LYS20	TFS1	6.8856e-13
89	54	YGL068W	YDR470C	LYS20	ALD3	8.6986e-13
90	15	YGL033W	NBR016C	RPS30b	HHO1	2.21045e-13
90	59	YGL033W	YEL068C	TRM82	NDE2	6.12954e-13
92	14	YGR022C	NBR008W	REX4	YBR241c	8.66529e-13
93	14	YGR032W	NBR008W	REX4	YBR241c	3.16192e-13
97	10	NGR049W	YBL042C	SCO1	TUF1	5.52003e-13
97	22	YGR104C	YBR274W	ADE3	TDH3	3.14526e-13
99	59	NGR056C	YEL071W	NAF1	FOX2	3.86025e-13
100	74	YGR151C	YFL045C	PKH1	NTH1	5.29576e-14
100	19	YGR157W	gBR09	HBT1	YNL195c	9.71445e-13
102	7	YGR181W	YAR035W	GOT1	ERV14	1.54654e-13
102	74	gGR10	YFL037W	STB2	GDB1	1.13798e-13
102	75	YGR190C	YFL029C	STB2	GDB1	2.88658e-14
102	88	YGR190C	YGL101W	REX4	YBR241c	6.32716e-13
102	56	YGR200C	YDR526C	STB2	GDB1	5.83866e-13
102	57	YGR200C	NDR174C	STB2	GDB1	1.37335e-13
102	60	YGR200C	YEL059C	STB2	GDB1	2.9321e-13
104	66	YGR222W	NER019W	LEU4	PTC5	8.88178e-15
105	81	NGR119W	YGL263W	HBT1	YNL195c	6.22835e-13
107	49	YHL043W	YDR318W	ALD3	FMP16	4.26659e-13
107	48	YHL041W	YDR290W	AFT2	YOL036w	6.49369e-13
108	40	NHL003W	YDR034C	OSH7	RPB8	4.47309e-13
109	30	NHR001C	YCR081W	YEL020c	RRP9	3.08864e-13
110	103	YHR011W	YGR207C	RRP9	PSK1	6.67244e-13
111	42	YHR021W	YDR060W	COX4	QCR9	2.87881e-13
111	10	YHR027C	YBL042C	COX4	QCR9	2.0095e-14
112	9	YHR043C	YBL073W	DTD1	ARO7	7.33635e-13
112	10	YHR043C	YBL042C	DTD1	ARO7	6.44595e-13
112	83	YHR043C	YGL211W	SOF1	KGD1	5.31686e-13
112	10	NHR011W	YBL042C	COX4	QCR9	7.69385e-14
112	40	NHR011W	YDR034C	RPL43b	NVJ1	1.39444e-13
112	42	NHR011W	YDR060W	COX4	QCR9	2.19269e-13
113	8	YHR061C	NBL027W	RPL18a	YML018c	7.84373e-13
113	10	YHR061C	YBL042C	COX4	QCR9	2.60236e-13
113	40	YHR061C	YDR034C	RPL43b	NVJ1	8.12683e-14
113	42	YHR061C	YDR066C	COX4	QCR9	2.93099e-14
113	74	YHR061C	YFL056C	STB2	GDB1	9.8499e-13
115	71	YHR165C	gER05	NCA2	NDE2	2.19935e-13
116	71	YHR177W	gER05	NCA2	NDE2	8.04579e-13
117	82	YHR208W	YGL235W	HBT1	YNL195c	5.9952e-15
119	101	YIL171W	NGR093C	GPG1	DBP8	5.11258e-13
121	47	YIL148W	NDR107W	SSF2	TIF34	3.9857e-14
121	14	YIL133C	NBR008W	MAK21	RVB1	9.52571e-14
121	14	YIL133C	NBR008W	DBP10	RVB1	2.45803e-13
121	14	YIL133C	NBR008W	RRP15	RVB1	2.36033e-13
122	36	YIL112W	YDL180W	HBT1	YNL195c	2.31704e-13
122	89	NIL015W	YGL068W	NCA2	KGD2	9.25815e-13
123	31	YIL092W	YCR100C	TPO1	SNU13	8.99503e-13
124	92	YIL045W	YGR022C	YBR016w	VID27	9.90097e-13
125	50	YIL030C	YDR354W	YLL044W	LYP1	2.7589e-13
129	6	NIR010W	YAR031W	MSC1	YNL195c	4.23772e-13
130	27	YJL218W	YCL023C	SUI2	RPS10b	4.76286e-13
130	42	YJL218W	YDR060W	COX4	QCR9	1.4988e-14
130	22	YJL211C	YBR271W	COX4	QCR9	6.19393e-13
130	23	YJL211C	gBR10	COX4	QCR9	4.75175e-14
130	59	YJL211C	YEL071W	COX4	QCR9	1.54432e-13
130	59	YJL211C	YEL068C	COX4	TIM11	1.95288e-13
130	72	YJL211C	YER179W	COX4	QCR9	6.68354e-14
130	78	YJL211C	YFR027W	COX4	QCR9	5.20695e-14
130	10	YJL209W	YBL042C	COX4	QCR9	5.55112e-15
130	11	YJL209W	NBL002C	COX4	QCR9	5.52669e-13
130	56	gJL02	YDR522C	STF1	RNY1	6.02407e-13
131	10	YJL187C	YBL042C	COX4	QCR9	3.69593e-13
131	42	YJL187C	YDR060W	COX4	QCR9	8.54317e-13
131	22	YJL186W	YBR263W	NCA2	KGD2	7.15539e-13
131	23	YJL186W	gBR10	NCA2	KGD2	2.93543e-13
131	78	YJL179W	YFR027W	COX4	QCR9	1.5199e-13
131	119	YJL179W	YIL158W	REX4	PSK1	3.70814e-13
132	61	NJL025C	YEL043W	UTP9	PSK1	6.01963e-13
132	109	NJL025C	YHL012W	RRP3	MDR1	1.42886e-13
132	23	YJL158C	gBR10	GPG1	STB2	5.19584e-13
132	10	YJL142C	YBL042C	RPL23a	YML018c	7.1243e-13
132	54	YJL142C	YDR481C	YOR246c	AIM39	7.84928e-13
133	44	YJL132W	NDR055C	YPL247c	NDE2	8.10019e-13
133	54	YJL132W	YDR481C	YOR246c	AIM39	6.93889e-14
133	131	YJL132W	YJL195C	YEL020c	RRP9	1.25344e-13
133	42	YJL107C	YDR066C	COX4	QCR9	8.10574e-13
133	56	YJL107C	YDR522C	STB2	STF1	6.99441e-14
136	97	YJL053W	NGR049W	IPI1	NDE2	4.98379e-13
136	10	YJL051W	YBL042C	COX4	QCR9	5.9952e-15
136	11	YJL051W	NBL002C	COX4	TIM11	4.59077e-13
136	11	YJL051W	NBL002C	COX4	QCR9	8.50431e-14
136	42	YJL051W	YDR060W	COX4	TIM11	7.96474e-13
136	48	YJL051W	YDR290W	COX4	QCR9	7.82707e-14
136	10	YJL046W	YBL031W	COX4	TIM11	3.82028e-13
136	42	YJL046W	YDR060W	COX4	QCR9	2.05391e-14
136	55	YJL046W	YDR515W	PTC2	CDC19	9.74443e-13
136	72	YJL046W	YER179W	COX4	QCR9	9.74776e-14
136	112	YJL046W	NHR011W	COX4	QCR9	5.47784e-13
136	130	YJL046W	YJL211C	COX4	QCR9	1.25455e-14
136	10	gJL07	YBL042C	DBP8	STF1	8.80074e-13
136	44	gJL07	NDR055C	STF1	RNY1	7.74714e-13
136	111	gJL07	YHR027C	COX4	QCR9	2.38587e-13
136	131	gJL07	YJL187C	COX4	QCR9	9.2315e-13
137	5	YJL026W	NAR004W	STF1	RNY1	2.63123e-14
137	10	YJL026W	YBL031W	STF1	RNY1	3.87246e-13
137	11	YJL026W	NBL002C	STF1	RNY1	8.65974e-15
137	22	YJL026W	YBR263W	RPS11a	YBL081w	2.78444e-13
137	22	YJL026W	YBR274W	STF1	RNY1	2.70894e-14
137	23	YJL026W	gBR10	STF1	RNY1	2.62013e-14
137	44	YJL026W	NDR055C	STF1	RNY1	9.25926e-13
137	56	YJL026W	YDR524C	YLR252w	STF1	8.73634e-13
137	25	YJL007C	YCL032W	SUI2	RPS10b	2.13718e-13
137	27	YJL007C	YCL023C	SUI2	RPS10b	5.0171e-13
137	44	YJL007C	gDR10	GDB1	TRM82	4.09783e-13
137	70	YJL007C	YER150W	SUI2	RPL18a	1.27787e-13
137	84	YJL007C	YGL208W	GDB1	TRM82	2.32925e-13
137	10	YJL001W	YBL042C	DBP8	STF1	8.9484e-14
137	22	YJL001W	YBR263W	YBL081w	RPS11b	7.41629e-14
137	56	YJL001W	YDR522C	DBP8	STF1	2.60791e-13
137	100	YJL001W	YGR157W	REB1	AAD10	6.74794e-13
137	74	YJR008W	YFL037W	LEA1	GPI13	7.17981e-13
137	100	YJR008W	YGR157W	PNP1	STM1	5.09703e-13
138	11	YJR016C	NBL002C	STF1	RNY1	2.22045e-14
138	22	YJR016C	YBR263W	YBL081w	RPS11b	1.39666e-13
138	22	YJR016C	YBR263W	RPS11a	YBL081w	7.91478e-13
138	100	YJR016C	YGR157W	PNP1	STM1	1.10134e-13
139	1	YJR021C	YAL067C	STB2	GDB1	7.3852e-13
139	47	YJR024C	NDR107W	YOR223w	RPP2a	6.87672e-13
139	64	YJR024C	YER035W	RPL21b	PER1	7.60947e-13
139	54	YJR033C	YDR475C	GPG1	PAU17	5.88418e-14
139	32	YJR035W	YDL243C	GPG1	NOC3	9.36362e-13
140	28	YJR057W	NCR015C	RPL43b	NVJ1	3.85691e-13
140	36	YJR057W	YDL155W	DIA2	APC4	5.76428e-13
140	38	YJR057W	YDL143W	DIA2	APC4	9.307e-13
140	47	YJR057W	YDR259C	GPG1	TRM82	6.30052e-13
140	32	NJR011W	YDL243C	GPG1	NOC3	1.11022e-14
141	32	YJR071W	YDL243C	GPG1	NOC3	1.0747e-13
141	41	YJR072C	YDR038C	REI1	YPR098c	5.55667e-13
141	9	YJR084W	YBL073W	COX4	QCR9	9.38138e-13
141	107	YJR084W	YHL047C	HBT1	YNL195c	6.16951e-13
142	32	gJR12	YDL243C	GPG1	NOC3	1.4122e-13
142	42	gJR12	YDR066C	COX4	QCR9	3.49165e-13
142	79	gJR12	YFR035C	GPG1	NOC3	2.44471e-13
143	32	YJR120W	YDL243C	GPG1	NOC3	1.57097e-13
143	42	YJR120W	YDR066C	COX4	QCR9	7.12652e-13
144	77	gJR15	YFR003C	GPG1	DBP8	4.34763e-13
144	132	gJR15	YJL158C	SHE3	IPI1	7.1787e-13
146	5	YKL225W	YAR027W	NCA2	KGD2	6.3749e-13
146	107	gKL01	YHL043W	ALD4	TRM82	7.84928e-13
147	33	NKL041W	YDL220C	STF1	RNY1	9.24483e-13
147	34	NKL041W	YDL220C	STF1	RNY1	3.12861e-13
148	24	YKL193C	YCL047C	NCA2	CAT8	6.95111e-13
148	46	YKL193C	YDR251W	NCA2	CAT8	2.40252e-13
148	47	YKL193C	YDR259C	NCA2	CAT8	1.10023e-13
148	54	YKL193C	YDR470C	NCA2	CAT8	1.70197e-13
149	24	YKL173W	YCL047C	NCA2	KGD2	5.15143e-14
149	25	YKL173W	YCL039W	NCA2	KGD2	9.05942e-14
150	61	YKL147C	YEL043W	NCA2	SDH2	3.96239e-13
150	62	YKL147C	gEL02	NCA2	KGD2	5.93636e-13
150	59	YKL125W	YEL074W	TSR1	MRI1	8.94951e-13
150	10	YKL118W	YBL042C	MKT1	ISY1	2.18048e-13
150	97	YKL118W	YGR104C	RRS1	URM1	5.63327e-13
151	9	YKL110C	YBL080C	MKT1	ISY1	6.7113e-13
151	10	YKL110C	YBL042C	MKT1	ISY1	7.04992e-14
152	23	YKL091C	YBR278W	YGR127w	DIB1	9.28035e-13
154	22	NKL002C	YBR271W	STF1	RNY1	7.58171e-13
155	148	NKL001C	YKL193C	GPG1	STB2	4.0723e-13
156	15	YKR035W	NBR016C	UTP5	YHR138c	3.02869e-13
157	74	NKR007C	YFL045C	PKH1	NTH1	3.95239e-14
157	116	NKR007C	YHR177W	PKH1	NTH1	7.11986e-13
158	34	YKR051W	YDL214C	RNT1	PSK1	7.40075e-13
158	116	YKR051W	YHR177W	PKH1	NTH1	6.7879e-13
158	30	gKR05	YCR081W	NOP16	NTH2	8.55982e-14
158	42	gKR05	YDR058C	NTH2	SPT2	5.21805e-14
158	74	YKR066C	YFL045C	PKH1	NTH1	4.68514e-14
159	74	YKR075C	YFL045C	PKH1	NTH1	8.30447e-14
160	24	NKR010W	YCL065W	AIM41	AIM31	1.99618e-13
160	119	NKR010W	YIL171W	DIP2	PDA1	8.94285e-13
160	74	NKR010W	YFL037W	MCM10	SGF29	4.84834e-13
161	1	gKR07	YAL059W	GPG1	TRM82	8.44436e-13
162	10	YLL059C	YBL042C	RPL23a	YML018c	6.56142e-14
162	140	YLL059C	YJR057W	GPG1	TRM82	5.81535e-13
162	10	YLL056C	YBL042C	HOS3	RPL2b	7.07434e-13
162	50	YLL056C	YDR354W	MAK21	STF1	7.98694e-13
162	28	YLL052C	YCR046C	IMP3	PSK1	8.29781e-13
162	103	YLL052C	YGR207C	NUT2	NGG1	9.53682e-14
162	132	YLL052C	YJL158C	REI1	YPR098c	9.27369e-13
162	136	YLL052C	YJL053W	NCA2	KGD2	8.3622e-13
163	102	YLL038C	YGR200C	RPS26a	YDR433w	7.91367e-13
163	10	YLL035W	YBL042C	RPL18a	YML018c	4.06564e-13
163	10	YLL035W	YBL042C	RPL23a	YML018c	6.87228e-14
163	23	YLL035W	gBR10	RPL18a	YML018c	1.03473e-13
163	28	YLL035W	YCR046C	IMP3	PSK1	1.4222e-13
163	107	YLL035W	YHL043W	YOR246c	AIM39	2.22045e-16
164	9	YLL018C	YBL073W	HBT1	YNL195c	9.03944e-13
164	10	YLL018C	YBL042C	ALD4	YDL063c	5.57998e-13
164	1	YLL016W	YAL059W	STB2	GDB1	4.64073e-14
164	16	YLL012W	YBR087W	GPG1	STB2	2.23599e-13
165	109	YLL003W	YHL012W	GIS2	ATG18	4.16001e-13
167	64	YLR056W	YER035W	STF1	RNY1	3.53939e-13
167	64	YLR057W	YER040W	KIP1	OST4	6.51701e-14
167	74	YLR057W	NFL010C	RPS25a	URN1	1.26676e-13
167	107	YLR057W	NHL007C	PUF4	RPS22b	8.18567e-13
167	21	YLR059C	YBR249C	SMY2	ATG22	5.58664e-13
167	22	YLR059C	YBR263W	SMY2	ATG22	2.8455e-13
167	165	YLR059C	YLL003W	DCS1	STF1	4.44089e-15
168	164	YLR063W	YLL009C	DCS1	STF1	3.27183e-13
168	165	YLR063W	YLL003W	DCS1	STF1	4.44089e-16
169	10	YLR111W	YBL042C	RPL23a	YML018c	3.27516e-14
169	90	YLR111W	YGL035C	YPT31	PDR8	5.19584e-14
169	148	YLR111W	YKL193C	HBT1	YNL195c	4.65405e-13
169	113	YLR115W	YHR061C	RPL23a	YML018c	4.80282e-13
169	122	YLR115W	NIL015W	ATC1	PSK1	8.7208e-13
169	30	YLR115W	YCR081W	PTP2	GAB1	7.50289e-13
169	56	YLR121C	YDR526C	STB2	GDB1	9.77662e-13
169	64	YLR121C	YER019C	NCB2	CLB3	5.23137e-13
170	38	NLR058C	YDL143W	SPP382	CLB3	8.55316e-13
171	32	YLR180W	YDL243C	GPG1	NOC3	1.49991e-13
171	53	YLR180W	YDR441C	ALD4	YIL077c	4.29101e-13
171	61	YLR180W	YEL028W	YIL077c	AGX1	1.28453e-13
171	69	YLR180W	YER144C	TFS1	NOC3	2.78888e-13
171	148	YLR180W	YKL193C	NCA2	CAT8	2.58349e-13
172	53	YLR205C	YDR441C	GPG1	NOC3	6.18394e-14
172	54	YLR205C	YDR481C	GPG1	NOC3	1.5532e-13
172	150	YLR206W	YKL131W	GPG1	NOC3	6.41598e-13
172	157	YLR214W	NKR007C	NCA2	KGD2	2.5735e-13
172	158	YLR214W	YKR066C	NCA2	KGD2	1.88072e-13
172	163	YLR214W	gLL01	TUB3	RRP3	3.78031e-13
173	9	YLR223C	YBL073W	YLR257w	RAS2	8.50986e-13
173	10	YLR223C	YBL031W	YLR257w	RAS2	1.67311e-13
175	53	gLR07	YDR425W	GPG1	NOC3	8.39107e-13
175	54	gLR07	YDR470C	GPG1	NOC3	9.41802e-13
175	122	gLR07	NIL015W	REX4	PSK1	8.78964e-13
175	140	YLR257W	YJR057W	GPG1	TRM82	6.69798e-13
176	161	YLR261C	gKR08	ARC19	HNT2	8.83738e-13
176	7	NLR116W	YAR075W	CIN2	AIM39	5.61773e-14
176	139	NLR116W	YJR035W	GPG1	TRM82	8.36664e-13
176	140	NLR116W	YJR057W	GPG1	TRM82	1.98397e-13
176	19	YLR281C	gBR09	NCA2	CAT8	8.83515e-13
176	31	YLR281C	YCR100C	NCA2	CAT8	3.81362e-13
176	148	YLR281C	YKL193C	NCA2	CAT8	4.33209e-13
176	36	YLR282C	YDL164C	PET100	PUP3	3.69704e-14
176	28	YLR285W	YCR046C	UTP25	YBR139w	7.51399e-13
177	12	YLR303W	YBL010C	HBT1	YNL195c	7.0699e-13
177	149	YLR303W	YKL174C	STB2	GDB1	5.33351e-13
178	1	YLR308W	YAL067C	PDB1	DEP1	1.27787e-13
178	1	YLR311C	YAL067C	STB2	GDB1	3.54161e-14
178	95	YLR311C	YGR068C	UTP6	YJL185c	2.24265e-13
178	71	YLR322W	gER07	REX4	PSK1	5.07372e-13
180	7	YLR350W	YAR075W	NOB1	SHE3	2.85882e-13
180	53	YLR350W	YDR423C	NOB1	SHE3	8.96949e-13
180	59	YLR350W	YEL068C	NOB1	SHE3	9.27036e-14
180	150	YLR350W	YKL131W	REX4	YBR241c	2.08722e-13
180	162	YLR350W	YLL059C	KGD1	IPI1	6.42819e-13
180	162	YLR350W	YLL056C	NOB1	SHE3	2.54685e-13
180	163	YLR350W	YLL038C	NOB1	SHE3	6.15508e-13
180	5	NLR127C	NAR004W	NOB1	SHE3	5.37792e-13
180	10	NLR127C	YBL042C	NOB1	SHE3	6.39488e-14
180	11	NLR127C	YBL020W	NOB1	SHE3	1.88738e-13
180	12	NLR127C	YBL010C	UTP9	PSK1	9.83991e-13
180	43	NLR127C	YDR133C	SOP4	AIM39	1.06026e-13
180	57	NLR127C	NDR174C	PRE7	TRM1	4.55191e-14
180	167	NLR127C	YLR046C	SOP4	AIM39	1.04694e-13
180	14	YLR365W	NBR008W	IPI1	NDE2	8.50209e-13
180	76	YLR365W	YFL019C	IPI1	NDE2	2.82552e-13
180	158	YLR365W	YKR060W	IPI1	NDE2	7.77156e-15
180	159	YLR365W	YKR075C	IPI1	NDE2	6.02851e-14
180	176	YLR365W	YLR281C	NCA2	CAT8	2.9976e-15
180	177	YLR365W	YLR303W	NCA2	CAT8	4.32987e-15
180	178	YLR365W	YLR311C	NCA2	CAT8	1.55431e-14
181	50	YLR381W	YDR354W	NOC3	MRI1	7.01439e-13
181	157	YLR381W	NKR007C	RPL43b	PRS4	7.61613e-13
181	157	YLR381W	NKR007C	RPL43b	YHR080c	7.50733e-13
181	163	YLR381W	YLL038C	YOR246c	AIM39	5.38458e-14
181	176	YLR381W	YLR281C	NCA2	CAT8	9.21485e-14
181	177	YLR381W	YLR303W	NCA2	CAT8	2.45803e-13
181	178	YLR381W	YLR311C	NCA2	CAT8	1.41775e-13
181	23	YLR389C	gBR10	GFA1	YGR168c	6.26943e-13
181	28	YLR399C	YCR046C	SIZ1	COQ5	5.55112e-15
182	171	YLR417W	YLR180W	TFS1	UGA1	9.55902e-13
182	175	NLR136W	YLR257W	RPL36a	CGR1	5.0604e-13
182	172	YLR428C	YLR205C	GPG1	NOC3	8.36331e-13
182	176	YLR428C	YLR281C	NCA2	CAT8	1.08358e-13
182	177	YLR428C	YLR303W	NCA2	CAT8	3.54716e-13
183	56	YLR435W	YDR522C	STF1	RNY1	1.15463e-14
183	59	YLR435W	YEL068C	STF1	UTP7	4.70624e-13
183	111	YLR435W	YHR027C	COX4	QCR9	6.86451e-13
183	130	YLR435W	YJL211C	COX4	QCR9	5.973e-14
183	131	YLR435W	YJL187C	COX4	QCR9	4.2466e-13
183	137	YLR435W	YJL026W	STF1	RNY1	5.06817e-13
183	137	YLR435W	YJR006W	DBP8	STF1	3.47833e-13
183	171	YLR435W	YLR180W	GPG1	NOC3	3.43059e-13
183	172	YLR435W	YLR205C	GPG1	NOC3	5.58553e-13
183	180	YLR435W	YLR364W	COX4	QCR9	2.21601e-13
183	10	YLR438C	YBL031W	COX4	ATP14	5.09703e-13
183	23	YLR438C	gBR10	COX4	QCR9	2.32703e-13
183	32	YLR438C	YDL243C	GPG1	NOC3	8.94729e-13
183	42	YLR438C	YDR060W	COX4	TIM11	8.9817e-14
183	78	YLR438C	YFR026C	COX4	QCR9	1.82521e-13
183	112	YLR438C	NHR011W	COX4	QCR9	5.09703e-13
183	136	YLR438C	YJL046W	COX4	QCR9	5.9508e-14
183	142	YLR438C	gJR12	COX4	QCR9	7.5695e-13
183	176	YLR438C	YLR281C	NCA2	CAT8	7.05214e-13
183	10	YLR444C	YBL042C	DBP8	STF1	9.94871e-13
183	22	YLR444C	YBR263W	DBP8	STF1	2.51688e-13
183	42	YLR444C	YDR060W	COX4	QCR9	1.39888e-14
183	56	YLR444C	YDR522C	DBP8	STF1	5.15255e-13
183	56	YLR444C	YDR522C	YLR252w	STF1	2.10609e-13
183	56	YLR444C	YDR522C	UTP5	STF1	5.82201e-13
183	59	YLR444C	YEL074W	DBP8	STF1	9.99201e-15
183	136	YLR444C	gJL07	DBP8	STF1	5.39568e-14
184	10	gLR14	YBL042C	DBP8	STF1	9.84213e-13
184	42	gLR14	YDR060W	COX4	TIM11	9.60343e-13
184	59	gLR14	YEL074W	DBP8	STF1	3.15303e-14
184	23	YLR455W	gBR10	COX4	QCR9	6.50036e-13
184	42	YLR455W	YDR060W	COX4	QCR9	1.13798e-13
184	136	YLR455W	YJL046W	COX4	QCR9	5.06262e-14
184	142	YLR455W	gJR12	COX4	QCR9	9.03166e-13
184	112	YLR460C	NHR011W	COX4	QCR9	3.193e-13
184	130	YLR460C	YJL211C	COX4	QCR9	3.77143e-13
184	141	YLR460C	YJR082C	COX4	ATP14	9.02278e-13
184	78	YLR460C	YFR027W	COX4	QCR9	3.5083e-14
184	111	YLR460C	YHR027C	COX4	QCR9	2.0961e-13
184	180	YLR460C	YLR364W	COX4	QCR9	3.87579e-13
187	49	NML011W	YDR335W	PPA1	YDR109c	9.24705e-13
187	57	gML01	NDR174C	STB2	GDB1	8.20899e-13
187	77	gML01	YFR012W	SPI1	NOC3	8.07687e-13
187	78	YML098W	YFR035C	TUB3	PRP43	1.31117e-13
187	79	YML098W	YFR035C	TUB3	PRP43	1.31117e-13
187	13	YML091C	YBR037C	REX4	PSK1	4.77063e-13
187	42	YML091C	YDR058C	REX4	PSK1	4.54303e-13
187	69	YML091C	YER129W	REX4	PSK1	5.58775e-13
187	124	YML091C	YIL045W	REX4	PSK1	7.50511e-14
187	149	YML091C	YKL173W	NCA2	KGD2	1.05138e-13
187	161	YML091C	gKR09	REX4	PSK1	3.6593e-13
187	174	YML091C	YLR235C	REX4	PSK1	1.44329e-13
188	13	YML086C	YBR037C	REX4	PSK1	4.77063e-13
188	42	YML086C	YDR058C	REX4	PSK1	4.54303e-13
188	69	YML086C	YER129W	REX4	PSK1	5.58775e-13
188	124	YML086C	YIL045W	REX4	PSK1	7.50511e-14
188	149	YML086C	YKL173W	NCA2	KGD2	1.05138e-13
188	161	YML086C	gKR09	REX4	PSK1	3.6593e-13
188	174	YML086C	YLR235C	REX4	PSK1	1.44329e-13
189	11	YML084W	NBL002C	UTP9	PSK1	2.16827e-13
189	12	YML084W	YBL010C	UTP9	PSK1	2.16827e-13
189	13	YML084W	YBR037C	UTP9	PSK1	3.35509e-13
189	18	YML084W	YBR139W	NOB1	SHE3	9.35474e-13
189	28	YML084W	YCR046C	REX4	PSK1	1.76303e-13
189	62	YML084W	gEL02	UTP9	PSK1	9.71556e-13
189	123	YML084W	YIL078W	UTP9	PSK1	4.15223e-14
189	124	YML084W	NIL005W	UTP9	PSK1	2.52021e-14
189	142	YML084W	gJR12	RRP46	CCW12	3.14193e-14
189	173	YML084W	YLR232W	REX4	PSK1	2.63456e-13
189	174	YML084W	YLR235C	REX4	PSK1	6.41709e-14
189	180	YML084W	YLR365W	UTP9	PSK1	5.0504e-13
189	181	YML084W	YLR381W	STB2	UBI4	5.62439e-13
189	181	YML084W	YLR397C	UTP9	PSK1	2.79443e-13
189	182	YML084W	YLR417W	UTP9	PSK1	7.4718e-13
189	124	YML084W	YIL045W	REX4	PSK1	4.10005e-13
189	149	YML084W	YKL173W	NCA2	KGD2	1.05138e-13
189	161	YML084W	gKR09	REX4	PSK1	3.98348e-13
192	108	YML016C	NHL003W	PFK1	YCR013c	8.99281e-14
192	109	YML013C	YHL008C	PFK1	YCR013c	2.64677e-13
192	158	YML013C	YKR051W	MAG2	YCR013c	5.95302e-13
192	136	YML007W	YJL051W	COX4	TIM11	8.43769e-13
193	5	YMR010W	NAR004W	HMT1	RPS10b	9.92428e-13
193	10	YMR010W	YBL042C	RPL23a	YML018c	6.08957e-13
193	5	SNR74	NAR004W	STF1	RNY1	6.2228e-13
193	50	SNR74	YDR354W	GDB1	NOC3	8.69083e-13
193	56	SNR74	YDR522C	STF1	RNY1	7.39409e-14
193	109	SNR74	YHL012W	PIN3	STP22	8.61977e-13
193	137	SNR74	YJL026W	STF1	RNY1	7.63833e-14
193	142	SNR74	gJR12	UTP5	YHR138c	6.72684e-13
194	10	gMR06	YBL042C	RPL23a	YML018c	4.67848e-13
194	43	gMR06	YDR133C	SNX4	YLR257w	1.06248e-13
194	44	gMR06	gDR10	SNX4	YLR257w	3.70703e-13
194	137	gMR06	YJL026W	RPL23a	YML018c	7.1454e-13
194	141	gMR06	YJR071W	SNX4	YLR257w	9.25149e-13
196	184	gMR06	YLR460C	CHA4	PPA1	9.31477e-13
196	10	YMR058W	YBL042C	RPL23a	YML018c	1.81632e-13
196	83	YMR058W	YGL211W	RBG1	OLA1	3.78586e-13
196	137	YMR058W	YJL026W	RPL23a	YML018c	1.57097e-13
196	137	YMR058W	YJL026W	SNX4	YLR257w	2.20268e-13
197	10	YMR066W	YBL042C	RPL23a	YML018c	2.07501e-13
197	113	YMR066W	YHR061C	RPL23a	YML018c	9.4702e-13
197	137	YMR067C	YJL026W	RPL23a	YML018c	9.79217e-14
197	137	YMR067C	YJL026W	SNX4	YLR257w	5.20251e-13
198	171	YMR084W	YLR180W	REX4	YBR241c	4.3221e-13
199	35	NMR025W	YDL193W	STB2	YBL048w	4.87721e-13
199	34	YMR123W	YDL196W	STB2	YBL048w	8.83738e-13
199	53	YMR132C	YDR425W	REX4	YBR241c	3.1064e-13
199	171	YMR132C	YLR180W	REX4	YBR241c	2.91434e-13
202	149	YMR209C	YKL173W	HBT1	YNL195c	4.44089e-16
202	14	YMR224C	NBR008W	REC107	PBA1	4.15223e-14
202	15	YMR224C	NBR016C	REC107	PBA1	2.8022e-13
202	18	YMR224C	YBR137W	ALF1	TOA2	9.79328e-13
202	19	YMR224C	gBR09	ALF1	TOA2	7.85594e-13
202	26	YMR224C	YCL026C	REC107	PBA1	4.71845e-14
202	27	YMR224C	YCL023C	REC107	PBA1	8.4488e-14
202	28	YMR224C	NCR015C	ALF1	TOA2	2.23599e-13
202	43	YMR224C	YDR133C	REC107	PBA1	1.25899e-13
202	46	YMR224C	YDR231C	ALF1	TOA2	2.1938e-13
202	47	YMR224C	YDR259C	ALF1	TOA2	4.45755e-13
202	47	YMR224C	YDR259C	YGR137w	DPB2	7.81042e-13
202	59	YMR224C	YEL074W	NCA2	KGD2	2.22267e-13
202	60	YMR224C	YEL059C	NCA2	KGD2	8.44436e-13
202	64	YMR224C	YER035W	REC107	PBA1	7.49401e-13
202	76	YMR224C	YFL004W	REC107	PBA1	1.99063e-13
202	77	YMR224C	YFR001W	REC107	PBA1	8.85958e-14
202	84	YMR224C	gGL03	REC107	PBA1	1.23568e-13
202	89	YMR224C	YGL053W	REC107	PBA1	7.37188e-14
202	90	YMR224C	YGL035C	REC107	PBA1	4.39759e-13
202	91	YMR224C	YGR001C	REC107	PBA1	1.37779e-13
202	92	YMR224C	YGR003W	REC107	PBA1	1.37779e-13
202	93	YMR224C	YGR028W	REC107	PBA1	1.98952e-13
202	107	YMR224C	gHL01	ALF1	TOA2	6.9833e-13
202	107	YMR224C	gHL01	REC107	PBA1	6.00187e-13
202	108	YMR224C	NHL003W	REC107	PBA1	9.5246e-13
202	114	YMR224C	YHR115C	REC107	PBA1	8.91731e-13
202	130	YMR224C	YJL218W	REC107	PBA1	5.74096e-13
202	144	YMR224C	YJR143C	REC107	PBA1	6.80456e-13
202	153	YMR224C	YKL073W	REC107	PBA1	7.53952e-13
202	158	YMR224C	YKR066C	REC107	PBA1	1.91402e-13
202	159	YMR224C	YKR075C	REC107	PBA1	5.56666e-13
202	160	YMR224C	YKR080W	REC107	PBA1	6.54921e-13
202	169	YMR224C	YLR115W	REC107	PBA1	4.39426e-13
202	180	YMR224C	YLR350W	REC107	PBA1	3.23852e-13
202	181	YMR224C	YLR397C	REC107	PBA1	3.90132e-13
203	136	YMR260C	gJL07	GPG1	TRM82	7.32303e-13
203	137	YMR260C	YJL026W	GPG1	TRM82	2.7689e-13
203	139	YMR260C	YJR021C	GPG1	TRM82	3.65485e-13
203	158	YMR260C	YKR051W	RPL43b	NVJ1	7.37188e-14
203	171	YMR260C	YLR180W	REX4	YBR241c	1.10467e-13
203	199	YMR260C	YMR132C	REX4	YBR241c	4.67515e-13
204	97	YMR279C	NGR049W	LCB3	TMA16	5.83533e-13
204	170	YMR279C	YLR140W	REX4	YBR241c	6.4948e-14
204	171	YMR279C	YLR180W	REX4	YBR241c	5.4623e-14
204	40	gMR11	YDR034C	RPL43b	NVJ1	1.51323e-13
204	158	gMR11	YKR051W	RPL43b	NVJ1	1.24678e-13
204	162	gMR11	YLL059C	REX4	YBR241c	9.57345e-13
204	163	gMR11	YLL039C	REX4	YBR241c	3.7792e-13
204	171	YMR293C	YLR180W	GPG1	NOC3	1.06248e-13
204	199	YMR293C	YMR132C	REX4	YBR241c	1.8896e-13
205	160	gMR12	NKR010W	ZSP1	PTC6	3.26295e-13
207	1	YNL328C	YAL059W	STB2	GDB1	6.84341e-13
207	1	YNL328C	YAL059W	HBT1	YNL195c	6.23057e-13
207	57	YNL328C	NDR174C	STB2	GDB1	2.11386e-13
207	75	YNL328C	YFL029C	STB2	GDB1	6.66134e-15
207	34	YNL326C	YDL204W	YLL053c	LRO1	9.27036e-13
207	74	YNL326C	YFL045C	STB2	GDB1	1.1946e-13
207	102	YNL326C	YGR200C	STB2	GDB1	7.74714e-13
207	177	YNL326C	YLR303W	STB2	GDB1	6.25056e-13
207	56	YNL325C	YDR526C	STB2	GDB1	9.59899e-13
207	178	YNL322C	YLR311C	STB2	GDB1	5.80425e-13
207	40	YNL321W	YDL011C	DAD1	COP1	7.75713e-13
208	1	YNL304W	YAL059W	STB2	GDB1	2.75779e-13
208	56	YNL304W	YDR526C	STB2	GDB1	3.82361e-13
208	57	YNL304W	NDR174C	STB2	GDB1	2.76446e-13
208	60	YNL304W	YEL059C	STB2	GDB1	6.9178e-13
208	74	YNL304W	YFL045C	STB2	GDB1	1.2057e-13
208	75	YNL304W	gFL01	STB2	GDB1	3.28293e-13
208	119	YNL304W	YIL159W	PEX29	ADE16	4.60632e-13
208	119	YNL304W	YIL158W	RRP46	RPS10b	6.72573e-13
208	202	YNL304W	YMR209C	STB2	GDB1	4.36873e-13
209	20	NNL073W	YBR222C	SUI2	RPS10b	2.42251e-13
209	77	NNL073W	YFR012W	SPI1	NOC3	9.70557e-13
210	173	YNL278W	YLR232W	RPP2a	ERP5	1.20903e-13
211	106	YNL254C	YGR278W	UTP15	MRI1	6.255e-13
211	109	YNL254C	NHR001C	YEL020c	RRP9	9.47575e-13
211	149	YNL254C	YKL173W	NCA2	KGD2	3.2907e-13
211	52	NNL055W	YDR405W	NCA2	KGD2	4.47531e-13
211	172	NNL055W	YLR214W	NCA2	KGD2	2.73892e-13
211	180	NNL055W	NLR127C	NOB1	SHE3	1.26121e-13
212	42	YNL237W	YDR060W	COX4	QCR9	3.58269e-13
212	59	YNL237W	YEL068C	COX4	TIM11	3.62821e-13
212	136	YNL237W	YJL051W	COX4	TIM11	1.18683e-13
212	136	YNL237W	YJL046W	COX4	QCR9	7.32747e-14
212	149	YNL237W	YKL173W	NCA2	KGD2	3.87357e-13
212	84	YNL227C	YGL208W	AGX1	DLD3	6.85785e-13
212	95	YNL227C	YGR068C	NCA2	KGD2	9.33253e-13
212	157	YNL227C	NKR007C	NCA2	KGD2	8.93619e-13
212	187	YNL220W	gML01	CDC50	CEP3	5.02931e-13
213	31	YNL215W	YCR100C	NCA2	KGD2	9.14602e-13
213	107	YNL215W	gHL01	NCA2	KGD2	3.03091e-13
213	42	YNL204C	YDR060W	COX4	QCR9	8.58869e-13
213	59	YNL204C	YEL068C	COX4	TIM11	3.46723e-13
213	107	YNL204C	gHL01	AGX1	DLD3	3.09974e-13
213	136	YNL204C	YJL051W	COX4	TIM11	4.14779e-13
213	136	YNL204C	YJL046W	COX4	QCR9	1.90292e-13
215	98	YNL142W	YGR109C	NCA2	KGD2	7.1021e-13
215	202	YNL142W	YMR224C	STB2	UBI4	2.38032e-13
215	180	YNL119W	NLR127C	SOP4	AIM39	9.35474e-13
216	98	YNL115C	YGR109C	NCA2	KGD2	2.09388e-13
216	180	YNL115C	NLR127C	SOP4	AIM39	9.35474e-13
217	53	NNL035W	YDR441C	VAB2	CLA4	2.38254e-13
218	180	YNL066W	NLR127C	SOP4	AIM39	2.52798e-13
219	172	YNL050C	YLR205C	GPG1	UTP15	9.93094e-13
219	180	YNL050C	NLR127C	SOP4	AIM39	9.94649e-13
219	181	YNL050C	YLR389C	YLR063w	RPL27b	1.74749e-13
219	109	YNL010W	NHR001C	PUF6	YBR139w	1.94067e-13
220	109	YNR012W	NHR001C	PUF6	YBR139w	2.59681e-13
221	70	YNR032W	YER150W	TKL2	HBT1	7.24754e-13
221	149	YNR032W	YKL173W	NCA2	KGD2	4.09561e-13
221	150	YNR032W	YKL147C	NCA2	KGD2	5.75207e-13
221	181	YNR034W	YLR389C	FBA1	YLR211c	3.40172e-13
221	215	YNR034W	YNL119W	SLS1	DAL81	2.75446e-13
222	1	YNR056C	YAL059W	STB2	GDB1	3.78586e-14
222	15	YNR056C	YBR067C	CTF3	SEC1	7.48623e-13
222	27	YNR056C	YCL023C	STB2	GDB1	2.55906e-13
223	203	NOL046W	YMR260C	GPG1	TRM82	7.87814e-13
223	85	NOL043W	YGL177W	ARO1	TUP1	8.12017e-13
223	81	YOL140W	YGL263W	REX4	YBR241c	8.00471e-14
223	147	YOL140W	NKL041W	STB2	GDB1	8.5465e-13
223	148	YOL140W	YKL193C	SPI1	STB2	8.0469e-13
224	42	YOL130W	YDR066C	NCA2	NDE2	3.99902e-13
224	148	YOL130W	YKL193C	SPI1	STB2	1.38001e-13
225	180	YOL094C	YLR365W	RGT2	YMR1	9.32698e-13
225	202	YOL093W	YMR224C	ALF1	TOA2	6.15064e-13
226	202	YOL088C	YMR224C	ALF1	TOA2	8.64642e-13
227	202	gOL02	YMR224C	ALF1	TOA2	5.4412e-13
228	55	YOL073C	YDR503C	YOR246c	AIM39	1.77303e-13
229	10	YOL067C	YBL031W	ERV1	YLR257w	6.82343e-13
229	11	YOL067C	YBL020W	ERV1	YLR257w	7.56728e-13
229	189	YOL067C	YML084W	REX4	PSK1	3.7037e-13
229	189	YOL067C	YML084W	UTP9	PSK1	7.10543e-14
229	19	YOL058W	gBR09	NCA2	KGD2	9.62674e-13
229	117	YOL058W	YHR208W	VID30	NDE2	8.1779e-13
229	149	YOL058W	YKL173W	NCA2	KGD2	5.46563e-13
229	167	YOL058W	YLR056W	NCA2	KGD2	1.79301e-13
230	14	NOL009W	YBR054W	STB2	GDB1	2.02949e-13
230	95	NOL009W	YGR068C	YOL087c	AMS1	8.59424e-13
230	102	NOL009W	YGR200C	STB2	GDB1	2.2371e-13
230	150	NOL009W	YKL147C	STB2	GDB1	6.02407e-13
230	207	NOL009W	YNL326C	STB2	GDB1	3.40838e-13
231	80	YOL027C	YFR053C	STB2	GDB1	9.0794e-13
231	221	YOL027C	YNR042W	STB2	GDB1	2.84439e-13
231	222	YOL027C	YNR056C	STB2	GDB1	4.21108e-13
231	162	YOL025W	YLL056C	UTP13	YBR139w	1.36002e-13
231	134	YOL024W	gJL06	YOR223w	RPP2a	4.72622e-13
231	136	YOL024W	YJL051W	YDR433w	DAN4	6.57363e-13
231	137	YOL024W	YJL007C	YDR433w	DAN4	8.67084e-14
231	141	YOL024W	YJR072C	NOP7	OAR1	9.3725e-13
232	3	NOL007C	YAL028W	NCA2	KGD2	2.57128e-13
232	10	NOL007C	YBL042C	COX4	QCR9	7.40408e-13
232	23	NOL007C	gBR10	COX4	QCR9	1.09912e-13
232	42	NOL007C	YDR060W	COX4	QCR9	4.40203e-13
232	78	NOL007C	YFR027W	COX4	QCR9	9.67004e-14
232	111	NOL007C	YHR027C	COX4	QCR9	3.15081e-13
232	112	NOL007C	NHR011W	COX4	QCR9	2.21823e-13
232	129	NOL007C	NIR010W	VID30	NTH1	8.15792e-13
232	130	NOL007C	YJL211C	COX4	QCR9	1.69864e-14
232	131	NOL007C	YJL195C	COX4	QCR9	6.24722e-13
232	136	NOL007C	YJL046W	YDR433w	DAN4	5.39235e-13
232	136	NOL007C	YJL046W	COX4	QCR9	2.73115e-14
232	141	NOL007C	YJR071W	COX4	QCR9	8.25673e-13
232	190	NOL007C	YML056C	VID30	NTH1	2.04281e-13
232	134	YOL015W	gJL06	YOR223w	RPP2a	6.55587e-13
232	139	YOL015W	NJR007C	YOR223w	RPP2a	2.48024e-13
232	164	YOL015W	YLL016W	VID30	NDE2	1.32561e-13
232	194	YOL015W	YMR029C	NOP7	GPG1	8.02025e-13
232	218	YOL015W	YNL066W	YOR223w	RPP2a	3.40838e-13
233	230	YOR006C	NOL009W	VBA2	NRM1	6.19726e-13
233	24	YOR019W	YCL047C	NCA2	KGD2	5.04263e-13
233	25	YOR019W	YCL039W	NCA2	KGD2	1.25233e-13
233	172	YOR019W	YLR214W	NCA2	KGD2	5.76761e-13
233	216	YOR019W	YNL115C	NCA2	KGD2	8.47988e-13
233	229	YOR019W	YOL058W	NCA2	KGD2	4.87832e-13
233	202	YOR051C	YMR224C	ALF1	TOA2	1.26232e-13
234	10	YOR063W	YBL042C	COX4	QCR9	9.62563e-13
234	42	YOR063W	YDR060W	COX4	QCR9	2.33147e-14
234	78	YOR063W	YFR027W	COX4	QCR9	9.14824e-14
234	112	YOR063W	NHR011W	COX4	QCR9	4.73954e-13
234	113	YOR063W	YHR061C	COX4	QCR9	7.99472e-13
234	130	YOR063W	YJL211C	COX4	QCR9	4.67404e-14
234	136	YOR063W	YJL046W	COX4	QCR9	8.63754e-14
234	141	YOR063W	YJR071W	COX4	QCR9	2.91989e-14
234	142	YOR063W	YJR093C	COX4	QCR9	2.04281e-13
234	183	YOR063W	YLR438C	COX4	QCR9	6.20393e-13
234	184	YOR063W	YLR460C	COX4	QCR9	9.26925e-13
234	212	YOR063W	YNL237W	COX4	QCR9	4.15556e-13
235	85	YOR072W	YGL176C	DFG16	KTI12	4.11338e-13
235	194	YOR072W	gMR06	SNX4	YLR257w	9.85989e-13
235	196	YOR072W	YMR058W	SNX4	YLR257w	8.7319e-13
236	143	YOR076C	YJR120W	CSL4	MRS3	5.26801e-13
236	158	YOR076C	YKR060W	UTP13	YBR139w	5.26357e-13
236	162	YOR076C	YLL056C	UTP13	YBR139w	5.36238e-14
237	59	YOR087W	YEL071W	COX4	QCR9	9.48353e-13
237	107	YOR087W	YHL043W	GPG1	STB2	5.45231e-13
237	149	YOR087W	YKL173W	NCA2	KGD2	9.16489e-13
237	183	YOR087W	YLR438C	COX4	QCR9	9.29257e-13
237	42	YOR087W	YDR066C	COX4	QCR9	4.8006e-13
237	59	YOR087W	YEL068C	COX4	TIM11	5.87197e-13
237	150	YOR087W	YKL147C	UTP13	YBR139w	8.41993e-13
237	162	YOR087W	YLL056C	UTP13	YBR139w	2.73892e-13
238	107	YOR106W	YHL043W	GPG1	STB2	6.29163e-13
238	211	YOR127W	YNL253W	NCA2	KGD2	2.08167e-13
239	211	YOR139C	YNL253W	NCA2	KGD2	6.60583e-14
239	212	YOR139C	YNL227C	NCA2	SDH2	6.38156e-13
239	212	YOR139C	YNL227C	NCA2	KGD2	9.90319e-13
239	22	gOR05	YBR271W	GPG1	STB2	3.11973e-13
239	23	gOR05	gBR10	GPG1	STB2	3.11973e-13
239	94	gOR05	YGR051C	GPG1	STB2	2.60014e-13
239	137	gOR05	YJL026W	GPG1	TRM82	1.54876e-13
239	139	gOR05	YJR021C	GPG1	NOC3	4.88165e-13
239	139	gOR05	YJR021C	GPG1	TRM82	3.22964e-13
239	140	gOR05	YJR057W	GPG1	TRM82	8.25229e-13
239	146	gOR05	YKL225W	NCA2	KGD2	3.47278e-13
239	202	gOR05	YMR224C	REC107	PBA1	4.33098e-13
239	72	YOR158W	YER174C	TFS1	YNL195c	4.65628e-13
239	125	YOR158W	YIL024C	GPG1	TRM82	6.98885e-13
239	129	YOR158W	NIR010W	YNL195c	CTT1	7.66054e-15
239	129	YOR158W	NIR010W	MSC1	YNL195c	1.11022e-16
240	139	YOR186W	YJR033C	GPG1	VID30	6.70686e-13
240	146	YOR186W	YKL225W	NCA2	KGD2	1.62204e-13
240	129	NOR038W	NIR010W	MSC1	YNL195c	8.51319e-13
240	71	YOR196C	gER07	NOB1	SHE3	6.6791e-13
240	125	YOR196C	YIL024C	GPG1	TRM82	1.57652e-14
240	202	YOR196C	YMR224C	REC107	PBA1	9.68003e-13
242	129	YOR253W	NIR010W	YNL195c	CTT1	7.92477e-13
242	129	YOR253W	NIR010W	MSC1	YNL195c	1.2168e-13
242	183	YOR253W	YLR438C	ATP5	PET111	4.74398e-13
243	180	SNR31	YLR350W	OST4	NVJ1	7.6994e-13
244	16	YOR326W	YBR087W	MIF2	DFG5	6.99774e-13
244	33	YOR334W	YDL236W	HBT1	YNL195c	4.66294e-15
244	193	YOR334W	YMR010W	PAF1	YDL211c	7.19647e-13
245	189	YOR343C	YML084W	SOF1	PSK1	7.30749e-13
245	202	YOR343C	YMR224C	REC107	PBA1	6.0929e-13
246	148	YOR371C	YKL193C	NCA2	KGD2	9.40581e-13
246	169	YOR371C	YLR121C	VTC1	YJL012c-a	4.91163e-13
246	107	YOR385W	NHL007C	GPG1	STB2	8.59979e-13
246	132	YOR385W	NJL025C	UTP9	YBR241c	8.41438e-13
246	199	YOR385W	NMR025W	UTP9	YBR241c	8.91953e-13
247	65	YPL254W	YER046W	THI21	PST2	8.60756e-13
247	176	YPL254W	YLR261C	HBT1	YNL195c	2.74669e-13
248	47	YPL235W	YDR259C	RLP7	POP1	5.0171e-13
248	133	YPL235W	YJL107C	CST6	ISA1	7.9714e-14
248	209	YPL226W	YNL285W	VID30	NTH1	2.43805e-13
248	210	YPL226W	YNL278W	VID30	NTH1	6.56919e-13
249	237	YPL192C	YOR087W	SGF29	RPP2b	3.09086e-13
249	221	YPL183C	YNR032W	YDR327w	GLO3	7.83484e-13
250	74	YPL164C	YFL045C	NCA2	KGD2	4.9194e-13
250	149	YPL164C	YKL173W	NCA2	KGD2	2.03948e-13
250	36	YPL158C	YDL177C	GPG1	TRM13	1.66867e-13
251	128	YPL144W	NIR005C	HBT1	YNL195c	1.11022e-16
252	10	YPL123C	YBL031W	GDB1	IPI1	5.54001e-13
252	51	YPL123C	YDR401W	GDB1	IPI1	3.71148e-13
252	231	YPL114W	YOL025W	VID30	NTH1	6.75904e-13
252	232	YPL114W	YOL015W	VID30	NTH1	2.21934e-13
252	233	YPL114W	YOR019W	VID30	NTH1	7.10765e-13
253	128	YPL095C	YIR028W	NSE4	CDC16	2.01172e-13
253	148	YPL095C	YKL193C	NCA2	CAT8	4.43978e-13
253	231	YPL095C	YOL025W	VID30	NTH1	9.84102e-13
253	232	YPL095C	YOL015W	VID30	NTH1	3.20854e-13
253	40	gPL05	YDR034C	RPL43b	NVJ1	7.58282e-14
253	46	gPL05	YDR251W	GPG1	TRM82	3.19078e-13
253	59	gPL05	YEL074W	TRM82	NDE2	4.42313e-13
253	140	gPL05	YJR053W	GPG1	TRM82	6.4726e-14
253	173	gPL05	YLR223C	GPG1	TRM82	6.36935e-13
253	176	gPL05	NLR116W	GPG1	TRM82	8.17679e-13
253	189	gPL05	YML084W	UTP9	PSK1	3.17968e-13
253	194	gPL05	YMR029C	TRM82	NDE2	9.99645e-13
253	219	gPL05	NNL008W	GPG1	RNT1	9.20486e-13
253	219	gPL05	NNL008W	GPG1	REX4	3.1386e-13
253	219	gPL05	NNL008W	GPG1	UTP9	1.77081e-13
254	7	NPL010C	YAR075W	NCA2	KGD2	5.90084e-13
254	40	NPL010C	YDR034C	RPL43b	NVJ1	3.53495e-13
254	45	NPL010C	YDR192C	GPG1	TRM82	7.95364e-13
254	60	NPL010C	YEL060C	GPG1	TRM82	8.83182e-13
254	76	NPL010C	YFL004W	GPG1	TRM82	8.51985e-13
254	140	NPL010C	YJR057W	GPG1	TRM82	4.22107e-13
254	172	NPL010C	YLR206W	GPG1	TRM82	9.31255e-13
254	173	NPL010C	YLR223C	GPG1	TRM82	3.84137e-13
254	219	NPL010C	NNL008W	GPG1	UTP9	6.3316e-13
254	14	YPL071C	NBR008W	REX4	YBR241c	8.04579e-13
254	59	YPL071C	YEL074W	TRM82	NDE2	3.23186e-13
254	60	YPL071C	YEL059C	TRM82	NDE2	5.44342e-13
254	77	YPL071C	YFR012W	GPG1	TRM82	8.41549e-14
254	90	YPL071C	YGL033W	GPG1	TRM82	3.66818e-13
254	219	YPL065W	YNL010W	GPG1	REX4	8.13904e-13
256	48	YPL035C	YDR290W	GPG1	TRM82	6.34715e-13
256	163	YPL035C	NLL003W	REI1	YPR098c	2.82996e-13
256	74	YPL035C	YFL045C	GPG1	TRM82	1.00031e-13
256	139	YPL035C	YJR021C	REI1	YPR098c	5.6033e-13
256	162	YPL035C	YLL061W	REI1	YPR098c	4.00124e-13
256	199	YPL035C	YMR132C	REX4	YBR241c	7.47624e-13
256	44	YPL032C	gDR10	GDB1	TRM82	5.15588e-13
256	139	YPL032C	YJR035W	AIM31	GCN4	5.36238e-14
256	164	YPL032C	YLL022C	REI1	YPR098c	7.53841e-13
256	169	YPL032C	YLR111W	KRE11	RPS10b	7.63611e-13
256	225	YPL032C	YOL106W	PHO87	VPS4	3.49276e-13
256	250	YPL032C	YPL156C	MUD2	ATP4	2.18159e-13
257	22	gPL09	YBR263W	RPL18a	YML018c	3.22964e-13
257	42	gPL09	YDR064W	COX4	QCR9	4.996e-15
257	42	gPL09	YDR066C	COX4	TIM11	1.0969e-13
257	130	gPL09	YJL211C	COX4	QCR9	3.02425e-13
257	130	gPL09	YJL209W	COX4	TIM11	1.02141e-14
257	131	gPL09	YJL187C	COX4	TIM11	1.78635e-13
257	132	gPL09	YJL158C	COX4	TIM11	3.22409e-13
257	189	gPL09	YML084W	UTP9	PSK1	2.10387e-13
257	233	gPL09	YOR019W	MEF2	RXT2	2.48024e-13
258	130	YPL012W	YJL211C	COX4	TIM11	5.99742e-13
258	56	YPR015C	YDR522C	STF1	RNY1	8.60645e-13
258	22	YPR021C	YBR271W	COX4	QCR9	2.26152e-13
258	23	YPR021C	gBR10	COX4	QCR9	1.53877e-13
258	42	YPR021C	YDR060W	COX4	TIM11	8.4599e-14
258	42	YPR021C	YDR060W	COX4	QCR9	1.89848e-13
259	23	YPR026W	gBR10	COX4	QCR9	4.03899e-13
259	42	YPR026W	YDR060W	COX4	TIM11	7.72715e-14
259	42	YPR026W	YDR066C	COX4	QCR9	3.05311e-13
259	105	YPR026W	NGR116C	HBT1	YNL195c	2.34146e-13
259	123	YPR026W	YIL092W	UBA4	RPL18a	5.29132e-13
259	130	YPR026W	gJL02	COX4	TIM11	3.39728e-14
259	131	YPR026W	YJL195C	COX4	TIM11	3.41949e-14
259	132	YPR026W	YJL158C	COX4	TIM11	1.59206e-13
259	136	YPR026W	YJL051W	COX4	TIM11	6.70353e-13
259	180	YPR026W	YLR350W	UTP7	PEP4	1.5743e-13
259	189	YPR026W	YML084W	UTP9	PSK1	6.13953e-14
259	213	YPR026W	YNL204C	COX4	TIM11	8.14238e-13
259	237	YPR026W	YOR087W	COX4	TIM11	1.02141e-14
259	246	YPR026W	YOR385W	REX4	PSK1	8.5576e-13
259	56	YPR026W	YDR522C	STF1	RNY1	2.14828e-13
259	130	YPR026W	YJL211C	COX4	QCR9	4.43201e-13
259	130	YPR026W	gJL02	YDR336w	YMR134w	5.25247e-13
259	180	YPR026W	NLR127C	NOB1	SHE3	2.25375e-13
259	219	YPR026W	NNL013C	RPS30b	YLR063w	4.70735e-13
260	240	YPR075C	YOR186W	ECM16	DCP1	1.13687e-13
260	84	NPR010W	YGL193C	HBT1	YNL195c	4.44089e-16
260	158	NPR010W	gKR05	MDV1	WBP1	4.45866e-13
260	237	NPR010W	YOR087W	COX4	TIM11	1.00475e-13
260	23	YPR082C	gBR10	COX4	QCR9	3.3662e-13
260	234	YPR082C	YOR063W	COX4	QCR9	6.97331e-13
260	237	YPR082C	YOR087W	COX4	QCR9	9.05942e-14
261	70	YPR087W	YER150W	HBT1	YNL195c	1.11022e-16
261	74	YPR087W	NFL010C	YOL036w	YNR034w-a	4.19442e-13
261	141	YPR087W	YJR071W	VPS52	MOB1	8.35998e-14
262	136	NPR020W	YJL046W	COX4	QCR9	6.2661e-13
262	237	NPR020W	YOR087W	COX4	QCR9	3.59268e-13
263	46	YPR124W	YDR231C	UTP7	YBR139w	4.49529e-13
263	136	YPR124W	YJL046W	COX4	QCR9	8.29337e-14
263	166	YPR124W	YLR034C	UTP7	YBR139w	1.83298e-13
263	167	YPR124W	YLR047C	UTP7	YBR139w	5.12479e-13
263	187	YPR124W	YML091C	SOF1	PSK1	4.60076e-13
263	188	YPR124W	YML086C	SOF1	PSK1	4.60076e-13
263	234	YPR124W	YOR063W	COX4	QCR9	9.32587e-14
263	237	YPR124W	YOR087W	COX4	QCR9	3.44613e-13
263	59	NPR045W	YEL071W	COX4	QCR9	4.23439e-13
263	78	NPR045W	YFR027W	COX4	QCR9	1.0747e-13
263	130	NPR045W	YJL216C	COX4	QCR9	1.76414e-13
263	183	NPR045W	YLR438C	COX4	QCR9	1.87961e-13
264	14	YPR146C	NBR008W	PMR1	OST4	7.36855e-13
264	59	YPR146C	YEL068C	COX4	TIM11	7.33191e-13
264	137	YPR146C	YJR006W	COX4	TIM11	7.11209e-13
264	163	YPR146C	YLL035W	COX4	TIM11	3.71037e-13
265	61	YPR180W	YEL043W	NCA2	KGD2	1.55431e-13
265	202	YPR180W	YMR224C	MST1	MRPS5	6.79345e-13
266	130	NPR090C	YJL218W	STB2	GDB1	4.99156e-13
266	194	NPR090C	YMR029C	STF1	RNY1	6.23834e-13
266	16	YPR196W	YBR081C	DAK1	STB2	9.90541e-13
266	100	YPR196W	YGR157W	PNP1	STM1	7.78821e-13
266	102	YPR196W	YGR200C	STB2	GDB1	1.80633e-13

## Sheet: Ethanol
Interval1	Interval2	Locus1	Locus2	Gene1	Gene2	p-value
14	9	NBR008W	YBL080C	UBC5	SRY1	5.39346e-13
19	3	YBR202W	YAL028W	STS1	TMA46	5.61329e-13
31	18	YCR100C	YBR137W	YSC83	MCT1	8.49765e-13
32	30	YDL243C	YCR081W	NOP16	SNT309	3.74811e-13
43	14	YDR133C	NBR008W	TIF35	MRP1	3.68594e-13
43	16	YDR164C	YBR081C	DFG16	RSE1	5.701e-13
49	34	YDR318W	YDL204W	SSY1	SSD1	4.65183e-14
53	38	YDR423C	YDL143W	YDL228c	YNL108c	1.07914e-13
55	45	YDR509W	YDR206W	ATG12	JNM1	8.72413e-13
55	34	YDR515W	gDL01	YTA12	YHR020w	6.87339e-13
56	34	YDR524C	gDL01	YTA12	BPL1	7.32858e-13
56	34	YDR524C	gDL01	YTA12	YHR020w	5.04929e-13
64	53	YER040W	YDR441C	SVS1	YOL019w	5.88751e-13
71	29	gER05	YCR064C	YDR417c	RPS17a	8.45324e-13
71	44	gER05	gDR10	RPS10b	CSN12	5.60108e-13
71	44	gER05	gDR10	YDR417c	RPS17a	9.35585e-13
71	34	YER162C	YDL204W	YDR026c	SAS10	3.34177e-14
74	10	YFL056C	YBL031W	CWC15	ENT1	2.43694e-13
74	22	YFL056C	YBR263W	ECM7	PTC7	4.78617e-13
76	15	YFL019C	YBR065C	ENT5	OPI1	8.00915e-13
76	72	YFL004W	YER179W	NAB6	PPR1	7.73492e-13
77	72	YFR003C	YER179W	NAB6	PPR1	7.73492e-13
78	18	YFR026C	YBR137W	YML079w	RSC8	6.96887e-13
79	72	YFR042W	YER174C	KCS1	KIP1	5.62217e-13
79	44	YFR045W	gDR10	RPL26b	RPL27a	6.46594e-13
80	45	YFR047C	YDR206W	YNL320w	TRL1	6.49925e-13
81	52	NGL041C	YDR405W	DEF1	SAS10	6.56142e-14
82	64	YGL235W	NER005W	MNN1	MNR2	3.23741e-13
84	16	YGL208W	YBR081C	TGL1	SMB1	7.27196e-14
84	77	YGL193C	YFR015C	YPT1	HSE1	7.06435e-13
89	85	YGL068W	YGL177W	SUP35	MLP1	5.71654e-13
89	41	YGL053W	YDR038C	YKE2	HST1	4.61742e-13
89	51	YGL053W	YDR383C	ALY1	GPI13	9.35474e-13
91	30	YGL024W	YCR083W	ERC1	MGR1	1.27343e-13
91	69	YGL020C	YER144C	RPL26b	YPR044c	4.97491e-13
91	53	YGL004C	YDR423C	RPL26b	YPR044c	8.95506e-13
91	29	YGR001C	YCR064C	RPL26b	YPR044c	2.26819e-13
92	29	YGR006W	YCR064C	RPL26b	YPR044c	4.9849e-14
92	30	YGR006W	YCR083W	RPL26b	YPR044c	3.96128e-13
92	69	YGR017W	YER129W	RPL26b	RPS29a	6.64357e-13
92	32	YGR022C	YDL243C	AVT6	HIF1	6.76015e-13
92	78	YGR022C	YFR035C	ESF2	HOS4	2.53686e-13
92	79	YGR022C	YFR035C	ESF2	HOS4	2.53686e-13
93	27	YGR028W	YCL022C	ENT1	TAF10	5.64326e-13
93	28	YGR028W	YCR046C	ENT1	TAF10	4.69402e-13
93	32	YGR028W	YDL243C	AVT6	HIF1	9.62119e-13
93	51	YGR028W	YDR401W	ENT1	TAF10	1.90958e-14
93	52	YGR028W	YDR405W	ENT1	TAF10	9.75886e-14
93	78	YGR032W	YFR035C	ESF2	HOS4	2.53686e-13
93	79	YGR032W	YFR035C	ESF2	HOS4	2.53686e-13
93	84	YGR032W	gGL03	NSA2	RPT4	6.37823e-13
97	92	YGR104C	YGR022C	ENT1	TAF10	4.58744e-13
97	93	YGR104C	YGR028W	ENT1	TAF10	1.40998e-13
98	93	YGR109C	YGR028W	ENT1	TAF10	7.43627e-13
99	93	NGR052C	YGR032W	MMP1	ERV14	5.44453e-13
102	28	YGR179C	YCR046C	APS1	SUP35	2.67786e-13
104	57	YGR222W	YDR537C	YCK3	RPG1	6.72462e-13
105	55	NGR119W	YDR513W	YDR379c-a	MRM2	5.66214e-13
107	46	YHL041W	YDR251W	ESC2	ZDS2	8.10463e-13
109	76	YHL008C	YFL019C	SOH1	SRY1	9.71667e-13
109	92	YHL008C	YGR002C	SOH1	SRY1	2.81219e-13
111	14	YHR039C	YBR045C	DIC1	ERB1	1.52545e-13
111	15	YHR039C	YBR069C	DIC1	ERB1	2.76668e-13
113	77	YHR061C	gFL02	MCK1	TOK1	6.40266e-13
114	20	YHR095W	YBR222C	HTZ1	EXG1	3.70037e-13
114	26	YHR095W	YCL025C	IPL1	FIT1	6.50258e-13
114	65	YHR115C	YER046W	PRP28	SSO2	1.86073e-13
115	107	NHR019C	YHL041W	IVY1	IRR1	9.21485e-14
117	83	gHR08	YGL217C	ASN1	YEH2	4.28324e-13
117	93	gHR08	YGR028W	ENT1	TAF10	9.24372e-13
119	51	YIL171W	YDR383C	RPP0	MET10	2.20601e-13
122	14	YIL112W	YBR045C	KRE33	DIC1	4.27103e-13
124	81	NIL005W	gGL01	YDR154c	YKL105c	9.85878e-14
125	76	YIL030C	YFL004W	PKH1	SSD1	4.42091e-13
125	77	YIL030C	YFR003C	PKH1	SSD1	2.75446e-13
126	5	YIL011W	YAR035W	ITC1	RSC8	5.42788e-13
126	77	YIL011W	YFR003C	PKH1	SSD1	7.38187e-13
127	88	YIR003W	YGL103W	TFG1	BIR1	5.20028e-13
128	78	NIR005C	YFR026C	KSP1	ATG2	6.40044e-13
128	79	NIR005C	YFR039C	KSP1	ATG2	8.612e-13
128	92	NIR005C	YGR017W	KSP1	ATG2	5.65992e-13
128	115	NIR005C	YHR165C	KSP1	ATG2	9.03722e-14
128	116	NIR005C	YHR177W	KSP1	ATG2	6.99441e-15
128	122	NIR005C	YIL112W	KSP1	ATG2	2.76112e-13
128	33	YIR022W	YDL236W	RKM4	TMA23	8.11795e-13
128	93	YIR022W	YGR028W	ENT1	TAF10	3.09197e-13
129	31	NIR010W	YCR100C	SUP35	CTR9	8.46212e-13
129	31	NIR010W	YCR100C	RPL26b	RPS25b	9.04166e-13
130	1	YJL218W	YAL069W	ISA2	MNN9	2.21045e-13
130	36	YJL216C	YDL164C	BNI5	YTA7	5.1914e-13
130	9	gJL02	gBL03	YMD8	PSY3	3.93463e-13
132	51	NJL025C	YDR401W	YAP1801	YKL091c	4.82836e-13
132	52	NJL025C	YDR405W	YAP1801	YKL091c	2.52021e-14
133	36	gJL04	YDL180W	SUP35	GIR2	2.72671e-13
133	48	gJL05	YDR290W	ECM16	SAP185	4.77396e-13
133	119	gJL05	NIL022W	ECM16	SAP185	5.3979e-13
133	85	YJL107C	gGL04	CEF1	YGR054w	5.61995e-13
134	91	gJL06	YGR001C	NOC2	TRS23	6.13509e-13
134	92	gJL06	YGR006W	NOC2	TRS23	5.58442e-14
135	91	YJL071W	YGR001C	NOP7	PRE6	4.60854e-13
135	92	YJL071W	YGR017W	NOP7	PRE6	5.4956e-13
136	77	YJL046W	YFR012W	SDA1	ECM25	7.12874e-13
137	79	YJL007C	YFR045W	SUP35	CTR9	7.77822e-13
137	127	YJL001W	YIR003W	NYV1	ISR1	4.37539e-13
137	97	YJR008W	NGR049W	APQ12	SVP26	3.7359e-13
138	61	YJR013W	YEL028W	RDL1	SPO16	4.09672e-13
139	19	YJR035W	gBR09	SAN1	YRB30	7.02771e-13
143	16	YJR120W	YBR085C	IRC15	NRK1	4.07674e-13
143	38	YJR120W	YDL133W	RIA1	SMB1	9.3936e-13
144	135	YJR143C	YJL071W	CWC15	RTF1	1.84186e-13
146	43	YKL220C	YDR164C	CWC15	LEO1	6.92557e-13
146	44	YKL220C	NDR055C	CWC15	LEO1	7.28528e-13
147	95	NKL041W	YGR068C	CWC24	POL4	1.68199e-13
150	114	YKL147C	YHR095W	TFB4	RPS6b	3.36176e-13
151	89	YKL097C	YGL068W	MUD1	MATALPHA1	9.70779e-13
154	105	NKL002C	NGR119W	TOA1	RAS2	2.03171e-14
155	128	YKL010C	NIR005C	YRO2	YIP5	8.91065e-13
156	62	NKR006C	gEL02	YNL010w	ALG8	1.68976e-13
157	31	YKR044W	YCR100C	RPL26b	RPS29a	8.11573e-13
157	64	NKR007C	YER019C	YGL010w	SLD3	2.08278e-13
158	14	YKR051W	YBR045C	SLD3	SAF1	3.70926e-13
158	60	YKR051W	YEL060C	SLD3	SAF1	8.10796e-13
158	64	YKR051W	YER019C	YGL010w	SLD3	4.39315e-13
158	70	YKR051W	YER150W	SLD3	WRS1	6.67022e-13
158	91	YKR051W	YGL004C	RPS22b	RPS10a	7.89147e-13
158	155	YKR051W	NKL001C	SLD3	SAF1	8.00804e-13
158	84	gKR05	gGL03	RPL20a	PUS1	7.67719e-13
158	14	YKR058W	YBR045C	CDC12	RAD5	7.15872e-13
158	28	YKR060W	YCR046C	CDC9	SEC24	4.19553e-13
158	74	YKR060W	NFL010C	YPL197c	RKR1	8.4921e-13
158	107	YKR060W	gHL01	PBP2	IVY1	2.35034e-13
158	93	YKR066C	YGR028W	ENT1	TAF10	1.71863e-13
159	93	YKR075C	YGR028W	ENT1	TAF10	4.88498e-15
160	14	YKR079C	YBR045C	RAD7	SLK19	9.05942e-14
160	148	YKR080W	YKL193C	HUT1	GPD1	5.39346e-13
160	93	YKR091W	YGR028W	ENT1	TAF10	6.7979e-13
160	14	YKR092C	YBR045C	RAD7	TAF7	1.98064e-13
160	14	NKR010W	YBR045C	TGL3	SEC8	7.92144e-13
160	93	NKR010W	YGR028W	KRI1	TAF10	8.96505e-13
161	47	gKR07	YDR259C	NOP7	STS1	6.91669e-13
161	140	gKR07	YJR040W	KRI1	SUP35	9.01945e-13
161	52	gKR09	YDR409W	YOL107w	SSK2	5.84421e-13
161	10	gKR09	YBL042C	KRI1	SUP35	4.71734e-13
162	29	YLL059C	YCR064C	TAF8	SAR1	3.49387e-13
162	126	YLL059C	YIL011W	SQS1	SHQ1	2.68008e-13
162	63	YLL056C	YER014W	YHL026c	SDT1	9.20153e-13
162	64	YLL056C	NER005W	YHL026c	SDT1	3.03535e-13
162	64	YLL056C	NER005W	YHL026c	YML6	8.51985e-13
163	161	YLL039C	gKR07	ISM1	MRPL25	3.18301e-13
163	160	NLL003W	YKR092C	ISM1	MRPL25	2.17937e-13
164	160	YLL018C	YKR092C	ISM1	MRPL25	2.36478e-14
164	115	YLL016W	YHR165C	GGA1	WRS1	6.53921e-13
164	158	YLL016W	YKR060W	NOP16	VPS4	7.28417e-13
164	160	YLL016W	YKR092C	ISM1	YNR040w	9.03499e-13
164	27	YLL009C	YCL023C	YBR139w	PET309	5.44231e-13
165	125	YLL003W	YIL024C	SRN2	THO2	7.00107e-13
166	15	YLR034C	NBR016C	DBP9	YPK2	1.05693e-13
166	16	YLR034C	YBR081C	DBP9	YPK2	3.17302e-13
166	88	YLR034C	YGL111W	RPL26b	RPS29a	3.606e-13
167	124	YLR046C	NIL005W	PRP43	FRT1	8.77631e-13
167	163	YLR046C	YLL039C	PML39	PCA1	6.70575e-14
167	34	YLR047C	YDL194W	RPL26b	RPS29a	9.71889e-13
167	35	YLR047C	YDL193W	RPL26b	RPS29a	5.19584e-13
167	91	YLR047C	YGL004C	RPL26b	RPS29a	3.73812e-13
167	92	YLR047C	YGR003W	RPL26b	RPS29a	7.23199e-13
169	16	YLR111W	YBR087W	GAL1	GFA1	6.72462e-13
169	75	YLR111W	YFL029C	ATG12	RTS1	3.45945e-13
169	53	YLR115W	YDR441C	RPL19a	PRE2	2.85882e-13
169	85	YLR115W	YGL176C	YDR154c	YNR014w	9.98202e-13
169	17	YLR121C	YBR126C	DPB4	MDE1	6.75793e-13
172	36	YLR214W	YDL177C	PHR1	YAP1801	1.7164e-13
173	170	YLR232W	YLR140W	GOS1	PHO23	3.90576e-13
176	137	YLR261C	YJL007C	SUP35	CTR9	2.53131e-14
176	5	YLR281C	YAR027W	REH1	GLC8	4.40648e-13
180	14	NLR127C	YBR054W	ENP2	UTP6	2.0639e-13
180	41	NLR127C	YDR038C	SPT23	RPD3	4.74065e-14
180	29	YLR364W	YCR064C	YHR097c	WRS1	1.54987e-13
180	30	YLR364W	YCR087C	YHR097c	WRS1	5.19584e-14
180	124	YLR364W	YIL045W	TSR4	RPL9b	2.97762e-13
180	160	YLR364W	YKR080W	RTT109	TRP4	7.96252e-13
180	92	YLR365W	YGR006W	SSD1	SYT1	7.43849e-13
180	125	YLR365W	YIL024C	TSR4	RPL9b	1.78746e-14
180	126	YLR365W	YIL011W	TSR4	RPL9b	2.96319e-13
181	30	YLR389C	YCR087C	ECM16	SAP185	2.40474e-13
182	167	NLR136W	YLR047C	RPL26b	RPS29a	8.45213e-13
182	14	YLR428C	YBR057C	GPM2	MCD1	1.75748e-13
182	31	YLR428C	YCR100C	RPL26b	RPS25b	4.47975e-13
182	109	YLR428C	YHL006C	GPI16	RMD5	7.56506e-13
182	158	YLR428C	YKR060W	FMP42	PSF2	5.08482e-14
183	9	YLR435W	YBL080C	NUD1	BNS1	6.03961e-14
183	94	YLR438C	YGR051C	BNI4	SOG2	2.59681e-13
184	70	YLR460C	YER150W	SNT1	HDA2	2.94542e-13
184	70	YLR460C	YER150W	TAF14	SNT1	2.47136e-13
186	23	YML121W	gBR10	YGL108c	RAV2	6.40488e-13
186	127	YML121W	YIR003W	RPP2b	RPL7b	8.33777e-13
189	14	YML084W	NBR008W	MDM20	EPS1	1.49769e-13
189	91	YML084W	YGL004C	YBR220c	GDA1	1.50102e-13
191	42	YML038C	YDR060W	SPI1	MSS11	2.00395e-13
192	15	YML023C	NBR016C	ATG5	YME2	5.49227e-13
192	123	YML014W	YIL078W	MDR1	RNH1	7.26863e-13
194	68	YMR029C	YER095W	ARP8	FMP43	5.41123e-13
194	102	YMR029C	YGR194C	SMY2	KRE11	9.24927e-13
194	21	gMR06	YBR249C	MEH1	GLC7	1.02363e-13
194	105	gMR06	NGR116C	PRY3	YBR197c	9.94538e-13
194	125	gMR06	YIL030C	SOP4	PHB2	7.02771e-14
196	107	gMR06	NHL007C	UTP18	ATG11	3.13527e-13
196	21	YMR052W	YBR249C	MEH1	GLC7	1.91402e-13
196	125	YMR052W	YIL030C	SOP4	PHB2	3.44169e-15
196	184	YMR058W	YLR460C	LDB16	MRPL24	2.82219e-13
197	81	YMR070W	NGL043C	ERD1	CMS1	9.61786e-13
198	149	YMR081C	YKL174C	GUS1	MUP1	7.61724e-13
199	44	NMR025W	YDR178W	YPS1	NTF2	8.57425e-13
199	44	YMR119W	NDR055C	APQ12	YPS1	6.40599e-14
199	44	YMR119W	YDR178W	RPS22b	YPS1	1.32228e-13
199	182	YMR119W	NLR136W	RPL26b	RPS29a	5.46785e-13
199	55	YMR132C	YDR509W	SPG5	BUD32	6.6902e-13
199	91	YMR132C	YGL020C	SAP30	NHP2	6.75793e-13
199	92	YMR132C	YGR017W	SAP30	NHP2	5.84199e-13
202	36	YMR224C	YDL177C	KSS1	YLR297w	5.84421e-13
203	128	YMR260C	NIR005C	KSP1	ATG2	5.40235e-13
204	76	gMR11	YFL016C	PKH1	SSD1	6.15619e-13
208	61	YNL304W	YEL028W	VID30	PPR1	4.21219e-13
208	62	YNL304W	YEL021W	VID30	PPR1	2.61013e-13
210	5	YNL278W	NAR004W	YBP2	SNF7	2.96208e-13
211	169	NNL055W	YLR121C	RSC3	PRY3	6.03073e-13
214	16	NNL045W	YBR085C	HOT1	YIA6	7.62723e-13
214	121	YNL158W	YIL148W	RPL26b	BUD28	7.46514e-13
219	28	YNL010W	YCR046C	RPL26b	YPR044c	6.78346e-14
219	91	YNL010W	YGL024W	RPL26b	YPR044c	5.79425e-13
219	91	YNL010W	YGL004C	RPS22b	RPS10a	5.93969e-13
220	91	YNR012W	YGL004C	RPS22b	RPS10a	5.80869e-13
221	126	YNR032W	YIL011W	CSF1	TOR1	4.95604e-13
221	128	YNR034W	NIR005C	KSP1	ATG2	3.59379e-13
221	77	YNR036C	gFL02	SNA2	AIM39	5.50782e-13
221	91	YNR036C	YGL004C	RPS22b	RPS10a	7.58504e-13
222	101	YNR056C	NGR093C	RRI1	CDC16	2.54463e-13
223	169	NOL043W	YLR115W	UBP10	HMLALPHA1	2.60902e-14
223	169	NOL043W	YLR115W	UBP10	MATALPHA1	1.26565e-14
223	169	NOL043W	YLR115W	UBP10	YCR097w-a	3.32068e-13
223	113	YOL151W	YHR061C	DJP1	YPR150w	2.4214e-13
223	181	YOL147C	YLR397C	MMF1	RAS2	6.81344e-13
223	182	YOL147C	YLR417W	MMF1	RAS2	6.53366e-13
223	150	YOL140W	YKL131W	SUP35	MLP1	8.68083e-13
224	205	YOL130W	YMR316C	NOP16	SPT3	4.49085e-13
225	140	YOL123W	NJR011W	SUP35	CTR9	6.98996e-13
225	43	YOL094C	YDR164C	SKG6	RPL17a	6.33715e-13
225	101	YOL094C	YGR168C	KEX2	LCB4	3.29958e-13
225	27	YOL093W	YCL023C	SPE4	MET14	1.61982e-13
226	27	YOL088C	YCL023C	SPE4	MET14	3.77587e-13
226	64	gOL02	YER035W	HDA3	SLY1	4.86278e-14
227	63	gOL02	YER014W	HDA3	SLY1	4.36429e-13
227	64	gOL02	YER035W	HDA3	SLY1	1.4988e-13
228	33	YOL073C	YDL228C	LRG1	APM2	4.02789e-13
228	34	YOL073C	YDL220C	LRG1	APM2	6.32827e-15
228	179	YOL073C	YLR326W	GDA1	MID1	9.85323e-13
229	34	YOL067C	YDL220C	LRG1	APM2	2.83662e-13
229	63	YOL058W	YER014W	SUP35	YIA6	1.96065e-13
229	64	YOL058W	YER019C	SUP35	YIA6	1.86073e-13
230	221	NOL009W	YNR036C	YDR230w	MSI1	3.43503e-13
231	160	YOL025W	YKR092C	ISM1	MZM1	9.5135e-13
232	42	NOL007C	YDR058C	ISM1	MZM1	6.36491e-13
232	197	NOL007C	YMR067C	SOG2	ATG22	4.36873e-13
232	201	NOL007C	YMR192W	AIM13	KAR9	2.93099e-14
232	221	YOL015W	YNR032W	YJL070c	COX10	4.9305e-13
233	14	YOR006C	YBR045C	SKN7	RFC2	7.99361e-15
233	80	YOR006C	YFR053C	PMD1	YPR114w	1.96065e-13
233	194	YOR006C	gMR06	MRPL17	DED1	3.69926e-13
233	196	YOR006C	YMR052W	MRPL17	DED1	7.88702e-13
233	227	YOR006C	gOL02	ENT1	POL4	9.23261e-13
233	78	YOR019W	YFR026C	TRM13	SOG2	5.24136e-13
233	167	YOR051C	YLR046C	RIM2	ARC35	4.00457e-13
234	125	YOR072W	YIL024C	YSH1	YDL144c	3.46168e-13
235	18	YOR072W	YBR137W	MSH6	SNO2	1.58651e-13
235	35	YOR072W	YDL193W	RPL26b	RPS29a	9.29146e-13
235	192	YOR072W	YML013W	VAC8	YCK3	2.88658e-14
235	193	YOR072W	YMR010W	VAC8	YCK3	3.69038e-13
236	192	YOR076C	YML013W	VAC8	YCK3	7.33191e-13
236	156	YOR084W	YKR022C	RGD1	SCP160	6.88338e-14
236	179	YOR084W	YLR326W	SSK2	IRR1	3.77476e-14
236	180	YOR084W	YLR365W	SSK2	IRR1	8.20344e-13
237	28	YOR101W	YCR046C	RPL26b	YPR044c	1.72529e-13
237	34	YOR101W	YDL194W	RPL26b	RPS29a	1.91958e-13
237	35	YOR101W	YDL193W	RPL26b	RPS29a	1.10578e-13
237	69	YOR101W	YER144C	RPL26b	YPR044c	3.53828e-13
237	79	YOR101W	YFR045W	RPL26b	YPR044c	5.44009e-15
237	91	YOR101W	YGL020C	RPL26b	YPR044c	1.15463e-14
237	91	YOR101W	YGL004C	RPL26b	RPS29a	8.65974e-15
237	92	YOR101W	YGR006W	RPL26b	RPS29a	2.35367e-14
237	92	YOR101W	YGR006W	RPL26b	YPR044c	7.54952e-14
238	69	YOR106W	YER144C	RPL26b	YPR044c	1.11022e-13
238	34	YOR106W	YDL194W	RPL26b	RPS29a	1.10578e-13
238	35	YOR106W	YDL193W	RPL26b	RPS29a	6.4615e-14
238	91	YOR106W	YGL004C	RPL26b	RPS29a	8.65974e-15
238	92	YOR106W	YGR006W	RPL26b	RPS29a	2.35367e-14
238	28	NOR010W	YCR046C	RPL26b	YPR044c	1.57763e-13
238	79	NOR010W	YFR045W	RPL26b	YPR044c	1.44329e-15
238	91	NOR010W	YGL020C	RPL26b	YPR044c	2.55351e-15
238	92	NOR010W	YGR003W	RPL26b	YPR044c	7.54952e-15
238	140	NOR010W	NJR011W	KRI1	SUP35	7.94254e-13
238	52	YOR117W	YDR409W	NIT2	OSH6	4.21885e-14
240	59	YOR186W	YEL064C	ADH3	KRE33	6.6569e-13
241	25	YOR216C	YCL032W	SEC8	DSN1	1.13132e-13
242	218	YOR235W	YNL074C	SQS1	GLC7	2.66454e-15
243	81	YOR274W	NGL043C	POP5	CWC24	2.72782e-13
243	237	YOR274W	YOR101W	RPL26b	YPR044c	9.72222e-13
243	238	YOR274W	NOR010W	RPL26b	YPR044c	9.72222e-13
243	81	SNR31	NGL043C	TAF11	HTB1	4.41869e-13
244	124	YOR326W	YIL045W	ECM16	SAP185	7.70717e-13
244	141	YOR326W	YJR080C	RGC1	BPH1	9.12825e-13
244	232	YOR326W	YOL015W	PEX13	YEA4	6.63247e-13
244	89	YOR334W	YGL053W	NIP100	SUP35	4.46199e-13
244	217	YOR334W	NNL035W	AIM43	VTC4	7.90812e-13
246	57	YOR371C	NDR174C	YBR220c	MCD4	4.36096e-13
246	137	YOR371C	YJR006W	SUP35	CTR9	2.17382e-13
246	219	YOR371C	YNL010W	RPS22b	RPS10a	3.47944e-13
246	220	YOR371C	YNR012W	RPS22b	RPS10a	3.47944e-13
246	139	YOR385W	YJR033C	KRI1	SUP35	4.42424e-13
247	92	YPL254W	YGR022C	PAT1	VCX1	5.4734e-14
247	93	YPL254W	YGR028W	PAT1	VCX1	7.39853e-13
247	213	YPL246C	YNL204C	VNX1	VID28	5.89306e-13
248	213	YPL235W	YNL215W	SBH2	PMA2	5.13478e-13
248	238	YPL235W	YOR121C	HIR2	MTF1	3.10862e-13
250	91	YPL158C	YGR001C	RPL26b	YPR044c	9.34253e-13
250	124	YPL156C	NIL005W	YOL019w	BRX1	9.15823e-13
250	238	YPL156C	NOR010W	RPL26b	YPR044c	3.3773e-13
251	232	YPL144W	YOL015W	BUR6	POS5	3.30291e-13
252	44	YPL123C	gDR10	RPL26b	YPR044c	4.43867e-13
252	91	YPL123C	YGR001C	RPL26b	YPR044c	2.33036e-13
252	92	YPL123C	YGR003W	RPL26b	YPR044c	3.27738e-13
252	175	YPL123C	gLR07	LYP1	NOP56	3.05422e-13
252	176	YPL123C	YLR265C	LYP1	NOP56	5.95302e-13
252	237	YPL123C	YOR101W	RPL26b	YPR044c	1.01252e-13
252	238	YPL123C	NOR010W	RPL26b	YPR044c	1.1724e-13
252	243	YPL123C	YOR274W	RPL26b	YPR044c	2.3892e-13
253	128	YPL095C	NIR005C	KSP1	ATG2	7.30971e-13
253	109	gPL05	YHL008C	SOH1	SRY1	2.51799e-13
254	128	NPL010C	NIR005C	KSP1	ATG2	4.58633e-13
256	107	YPL032C	gHL01	RTT105	ISW1	9.91762e-13
258	10	YPL012W	YBL042C	MEH1	SHE10	4.53526e-13
258	202	YPL012W	YMR209C	NYV1	SDH2	9.18376e-13
258	172	YPR015C	YLR214W	TLG1	YNR021w	5.85532e-13
260	8	NPR010W	NBL027W	MSN2	SUT1	5.68212e-13
260	55	NPR010W	YDR503C	YDR387c	YJU3	3.28959e-13
260	56	NPR010W	YDR526C	SKN7	RFC2	2.34479e-13
260	64	NPR010W	NER009C	RGT2	TFB4	4.1056e-13
260	170	NPR010W	NLR028W	SNA3	BUD16	3.97793e-13
260	170	NPR010W	NLR032W	GET4	RPL27b	6.87117e-13
261	24	NPR015C	YCL047C	NSA2	RCO1	3.3018e-13
262	186	NPR020W	YML121W	KRI1	SUP35	3.80584e-13
263	85	YPR124W	gGL04	YPL257w	NAB3	8.49765e-13
263	128	YPR124W	NIR005C	COQ3	MPE1	9.35807e-13

## Sheet: Interval
Interval ID	From Locus	To Locus
1	YAL069W	YAL047C
2	YAL037W	YAL037W
3	gAL02	YAL028W
4	YAL011W	gAR03
5	YAR027W	YAR053W
6	YAR031W	YAR031W
7	YAR075W	YAR075W
8	NBL029W	YBL089W
9	YBL080C	YBL073W
10	NBL017W	NBL009W
11	YBL023C	YBL014C
12	YBL010C	NBR002C
13	YBR032W	YBR037C
14	YBR045C	YBR064W
15	YBR065C	YBR077C
16	YBR081C	YBR092C
17	NBR023W	YBR126C
18	YBR131W	NBR035W
19	YBR161W	gBR09
20	YBR218C	NBR056W
21	YBR249C	YBR259W
22	YBR263W	YBR274W
23	gBR10	YBR284W
24	YCL065W	YCL047C
25	YCL039W	YCL032W
26	YCL026C	YCL025C
27	YCL023C	YCL009C
28	NCR015C	YCR047C
29	YCR064C	YCR071C
30	YCR081W	YCR087C
31	YCR100C	YCR100C
32	YDL243C	YDL243C
33	YDL236W	YDL220C
34	YDL220C	YDL194W
35	YDL193W	YDL189W
36	YDL180W	YDL151C
37	YDL150W	YDL147W
38	YDL143W	NDL016W
39	NDL012C	NDL012C
40	YDL011C	YDR034C
41	YDR038C	YDR049W
42	YDR058C	YDR066C
43	YDR133C	YDR164C
44	gDR10	YDR180W
45	YDR192C	gDR11
46	YDR231C	YDR252W
47	YDR259C	NDR107W
48	YDR290W	YDR290W
49	NDR111W	NDR132C
50	YDR351W	YDR367W
51	YDR383C	YDR401W
52	YDR405W	YDR409W
53	gDR13	YDR441C
54	YDR470C	YDR481C
55	YDR496C	YDR515W
56	YDR522C	NDR174C
57	NDR174C	YDR544C
58	YEL076W-C	YEL076W-C
59	YEL074W	YEL064C
60	YEL060C	YEL055C
61	YEL043W	YEL028W
62	gEL02	RPR1
63	YER007W	YER019W
64	YER019C	YER041W
65	YER045C	NER017W
66	NER019W	NER019W
67	YER076C	YER088C
68	YER095W	YER116C
69	YER129W	YER144C
70	YER150W	YER150W
71	gER05	gER07
72	YER174C	YER188W
73	YFL063W	NFL013C
74	NFL013C	YFL037W
75	gFL01	YFL025C
76	YFL019C	YFL004W
77	YFL004W	YFR016C
78	YFR026C	YFR035C
79	YFR035C	YFR045W
80	YFR047C	YFR053C
81	YGL263W	NGL041C
82	YGL235W	YGL226W
83	YGL217C	NGL038C
84	YGL208W	YGL192W
85	YGL177W	YGL164C
86	YGL160W	YGL160W
87	YGL134W	YGL134W
88	YGL111W	YGL101W
89	YGL068W	YGL038C
90	YGL037C	YGL033W
91	YGL024W	YGR002C
92	YGR002C	YGR023W
93	YGR028W	YGR035C
94	YGR051C	YGR051C
95	YGR068C	YGR068C
96	YGR088W	YGR088W
97	NGR049W	YGR104C
98	YGR109C	YGR109C
99	NGR052C	NGR056C
100	YGR148C	YGR158C
101	NGR073W	YGR168C
102	YGR179C	NGR103C
103	YGR207C	YGR222W
104	YGR222W	YGR222W
105	NGR114C	NGR119W
106	YGR278W	NGR128W
107	NHL007C	YHL029C
108	NHL003W	YHL016C
109	YHL012W	NHR001C
110	YHR011W	YHR018C
111	YHR021W	YHR040W
112	YHR043C	YHR054C
113	YHR061C	YHR063C
114	YHR095W	YHR115C
115	YHR145C	YHR168W
116	YHR177W	YHR177W
117	YHR208W	gHR08
118	gHR06	gHR06
119	YIL171W	YIL158W
120	NIL023W	NIL023W
121	YIL150C	YIL117C
122	YIL112W	NIL015W
123	YIL092W	YIL050W
124	NIL005W	YIL034C
125	YIL030C	YIL015C
126	YIL011W	YIL009W
127	YIR003W	gIR04
128	NIR005C	YIR034C
129	NIR010W	YIR043C
130	YJL218W	YJL196C
131	YJL195C	YJL163C
132	NJL025C	NJL020C
133	YJL132W	SNR37
134	gJL06	YJL090C
135	YJL071W	YJL056C
136	YJL053W	YJL029C
137	YJL026W	YJR008W
138	YJR013W	YJR016C
139	YJR021C	YJR038C
140	YJR040W	NJR011W
141	YJR068W	YJR088C
142	YJR088C	YJR108W
143	YJR120W	YJR120W
144	YJR143C	gJR15
145	NJR021C	NJR021C
146	YKL225W	YKL214C
147	YKL209C	YKL208W
148	YKL193C	gKL03
149	YKL177W	YKL160W
150	YKL147C	YKL115C
151	YKL110C	YKL092C
152	YKL091C	YKL090W
153	YKL073W	YKL066W
154	YKL045W	YKL021C
155	NKL001C	YKR004C
156	NKR006C	YKR037C
157	YKR044W	NKR007C
158	YKR051W	YKR071C
159	YKR075C	YKR075C
160	YKR079C	YKR098C
161	gKR07	gKR09
162	YLL061W	YLL052C
163	gLL01	YLL024C
164	YLL022C	YLL009C
165	YLL003W	YLL003W
166	YLR026C	YLR034C
167	YLR046C	YLR059C
168	YLR063W	gLR05
169	YLR111W	YLR121C
170	YLR140W	YLR176C
171	NLR076W	YLR181C
172	YLR205C	YLR214W
173	YLR223C	YLR232W
174	YLR235C	YLR236C
175	gLR07	YLR258W
176	YLR261C	YLR288C
177	YLR292C	YLR306W
178	YLR308W	YLR322W
179	YLR326W	YLR347C
180	YLR350W	YLR375W
181	YLR381W	YLR403W
182	YLR417W	YLR431C
183	YLR435W	YLR453C
184	gLR14	YLR460C
185	YLR465C	YLR465C
186	YML121W	YML118W
187	NML013W	YML089C
188	YML088W	YML084W
189	YML084W	YML056C
190	YML056C	YML056C
191	YML048W	YML036W
192	YML031W	YMR010W
193	YMR010W	YMR014W
194	YMR029C	gMR06
195	gMR05	gMR05
196	gMR06	YMR062C
197	YMR066W	YMR070W
198	YMR081C	YMR089C
199	NMR025W	YMR132C
200	YMR145C	YMR168C
201	YMR192W	YMR192W
202	YMR209C	gMR09
203	YMR260C	YMR260C
204	YMR279C	YMR293C
205	gMR12	YMR326C
206	YNL333W	YNL333W
207	YNL329C	YNL318C
208	YNL304W	YNL304W
209	NNL073W	YNL280C
210	YNL278W	YNL278W
211	YNL254C	NNL055W
212	YNL237W	YNL220W
213	YNL215W	YNL191W
214	gNL06	YNL158W
215	YNL142W	YNL119W
216	YNL115C	YNL110C
217	NNL035W	NNL035W
218	YNL074C	gNL07
219	YNL050C	YNL007C
220	YNR012W	YNR012W
221	YNR032W	YNR050C
222	YNR056C	YNR056C
223	YOL166C	YOL140W
224	YOL130W	YOL130W
225	YOL123W	YOL089C
226	YOL088C	gOL02
227	gOL02	gOL02
228	YOL073C	YOL073C
229	YOL067C	YOL058W
230	YOL043C	NOL009W
231	YOL027C	YOL021C
232	NOL007C	NOL004W
233	YOR006C	YOR051C
234	YOR063W	YOR072W
235	YOR072W	YOR072W
236	YOR076C	YOR084W
237	YOR087W	YOR102W
238	YOR106W	YOR136W
239	YOR139C	YOR158W
240	YOR186W	YOR196C
241	YOR216C	YOR216C
242	YOR235W	YOR263C
243	YOR274W	YOR305W
244	YOR326W	YOR334W
245	YOR343C	YOR343C
246	YOR371C	YOR389W
247	YPL254W	YPL238C
248	YPL235W	YPL223C
249	YPL192C	YPL180W
250	YPL164C	YPL147W
251	YPL144W	YPL144W
252	YPL123C	YPL114W
253	YPL095C	gPL05
254	NPL010C	YPL055C
255	gPL07	gPL07
256	YPL049C	YPL027W
257	YPL021W	gPL09
258	YPL012W	YPR022C
259	YPR026W	YPR027C
260	YPR075C	YPR082C
261	YPR087W	NPR015C
262	NPR020W	NPR020W
263	YPR124W	NPR045W
264	YPR146C	YPR146C
265	YPR175W	YPR181C
266	NPR090C	YPR196W
