# Supplementary material for: Statistical Analysis Reveals Co-Expression Patterns of Many Pairs of Genes in Yeast Are Jointly Regulated by Interacting Loci
Source: PLoS Genet. 2013 Mar 28;9(3):e1003414. doi: 10.1371/journal.pgen.1003414 (PMC3610942; doi:10.1371/journal.pgen.1003414)
Supplement: Table S5 — “RNA metabolic-RNA metabolic” co-regulated modules. (XLSX) [file pgen.1003414.s013.xlsx]

## Sheet: Genes
Genes invovled in "RNA metabolic-RNA metabolic" co-regulated modules
Genes functional related to silencing or aging are highlighted
ESC2	aging, chromatin silencing at silent mating-type cassette
HIR2	chromatin silencing at silent mating-type cassette and telomere
HMLALPHA1	Silenced copy of ALPHA1 at HML
ITC1	chromatin silencing at telomere
RPD3	aging, chromatin silencing at silent mating-type cassette and telomere
SAP30	chromatin silencing at silent mating-type cassette and telomere
SPT23	chromatin silencing at silent mating-type cassette
UBP10	chromatin silencing at telomere
ZDS2	aging, chromatin silencing at telomere
CTR9	chromatin silencing at telomere
RTF1	chromatin silencing at telomere
RAS2	aging
MSN2	aging
CWC15
CWC24
ECM16
ENP2
GLC7
HTB1
KRI1
LEO1
MATALPHA1
MLP1
MTF1
MUD1
NHP2
NSA2
POP5
RCO1
RIA1
RPS6b
RPT4
RSC8
SAP185
SMB1
SQS1
SUP35
SUT1
TAF10
TAF11
TFB4
TOA1
UTP6

## Sheet: Modules
RNA metabolic-RNA metabolic co-regulated modules
Modules functional related to silencing or aging are highlighted, and we proposed some of their regulatory candidates
Gene1	Gene2	Locus1	Locus2	Candidate1	Candidate2
UBP10	HMLALPHA1	NOL043W	YLR115W	HOG1	GRE2
UBP10	MATALPHA1	NOL043W	YLR115W	HOG1	GRE2
SAP30	NHP2	YMR132C	YGL020C	SIP5	-
SAP30	NHP2	YMR132C	YGR017W	SIP5	MSB2\UGA1
CWC15	RTF1	YJR143C	YJL071W	HIR3	-
SUP35	CTR9	NIR010W	YCR100C	-	-
SUP35	CTR9	YJL007C	YFR045W	-	-
SUP35	CTR9	YLR261C	YJL007C	-	-
SUP35	CTR9	YOL123W	NJR011W	-	-
SUP35	CTR9	YOR371C	YJR006W	-	-
ESC2	ZDS2	YHL041W	YDR251W	GUT1	SIR4
ITC1	RSC8	YIL011W	YAR035W	-	-
MSN2	SUT1	NPR010W	NBL027W	OPY2	RTG3
HIR2	MTF1	YPL235W	YOR121C	YAR1	GCY1\LEO1
SPT23	RPD3	NLR127C	YDR038C	STE11	VMS1
TOA1	RAS2	NKL002C	NGR119W	RGT1	-
POP5	CWC24	YOR274W	NGL043C
MUD1	MATALPHA1	YKL097C	YGL068W
TFB4	RPS6b	YKL147C	YHR095W
CWC15	LEO1	YKL220C	YDR164C
CWC15	LEO1	YKL220C	NDR055C
KRI1	TAF10	NKR010W	YGR028W
SUP35	MLP1	YGL068W	YGL177W
SUP35	MLP1	YOL140W	YKL131W
KRI1	SUP35	gKR07	YJR040W
KRI1	SUP35	gKR09	YBL042C
KRI1	SUP35	NOR010W	NJR011W
KRI1	SUP35	YOR385W	YJR033C
KRI1	SUP35	NPR020W	YML121W
TAF11	HTB1	SNR31	NGL043C
ENP2	UTP6	NLR127C	YBR054W
RIA1	SMB1	YJR120W	YDL133W
NSA2	RCO1	NPR015C	YCL047C
NSA2	RPT4	YGR032W	gGL03
SQS1	GLC7	YOR235W	YNL074C
ECM16	SAP185	gJL05	YDR290W
ECM16	SAP185	gJL05	NIL022W
ECM16	SAP185	YLR389C	YCR087C
ECM16	SAP185	YOR326W	YIL045W
